# Supplementary material for: A distributed and efficient population code of mixed selectivity neurons for flexible navigation decisions
Source: Nat Commun. 2023 Apr 14;14:2121. doi: 10.1038/s41467-023-37804-2 (PMC10102117; doi:10.1038/s41467-023-37804-2)
Supplement: Supplementary file 4 — Source Data [file 41467_2023_37804_MOESM4_ESM.xlsx]

## Sheet: Fig_1e
	LT009				LT015				DA020				VS031
	beta_run_for_choice	beta_sample_for_choice			beta_run_for_choice	beta_sample_for_choice			beta_run_for_choice	beta_sample_for_choice			beta_run_for_choice	beta_sample_for_choice
	2.07079	0.272084			2.03258	2.02462			1.00438	0.315731			0.433748	1.00453
	0.963275	0.236075			2.79352	2.27271			1.79436	-0.197655			1.5821	0.745365
	0.969562	-0.258059			1.4652	1.16923			1.35158	-0.385328			1.43104	1.42856
	1.31365	-0.132003			1.05587	1.43368			1.20565	0.253018			1.61187	1.33606
	0.910873	-0.0339076			1.32629	0.778556			0.382505	0.382503			0.851798	1.36041
	0.47337	0.476566			3.1479	0.847492			0.766963	0.58746			0.777313	0.974843
	1.36253	-0.0564739			1.72499	0.606119							0.576398	0.916429
	1.30778	0.29508			2.60061	0.500491		mean	1.08424	0.159288			1.10717	1.14837
					1.30639	0.840888		sem	0.199161	0.151705			1.81874	0.400359
mean	1.17148	0.0999202											1.12464	0.610272
sem	0.164937	0.0898843		mean	1.93926	1.16375							1.57996	1.12343
				sem	0.248997	0.209075							0.80231	1.03464
												mean	1.14142	1.00694
												sem	0.1321	0.089116

## Sheet: Fig_1i-n
Throughout inhibition
	V1	RSC	PPC	M1/M2	S1	Expanded RSC
mean	-0.269727	-0.164515	-0.287914	-0.047553	-0.0593601	-0.366102
sem	0.0181597	0.0161673	0.0317875	0.00734068	0.0122156	0.0398876
Sample inhibition
	V1	RSC	PPC	M1/M2	S1	Expanded RSC
mean	-0.13346	-0.050402	-0.0777254	-0.0310758	-0.0169519	-0.306478
sem	0.0172718	0.0134641	0.0274864	0.00807356	0.0123578	0.0386126
Delay inhibition
	V1	RSC	PPC	M1/M2	S1	Expanded RSC
mean	-0.112602	-0.0417309	-0.101675	-0.00805895	-0.0275356	-0.111579
sem	0.0173715	0.0133991	0.0281174	0.00695279	0.01291	0.0305568
Test inhibition
	V1	RSC	PPC	M1/M2	S1	Expanded RSC
mean	-0.265775	-0.13822	-0.315444	-0.0461612	-0.0204816	-0.36639
sem	0.0219225	0.0184193	0.0387289	0.00871618	0.0121455	0.0419936

## Sheet: Fig_2l
	V1			RSC			MM			A			M1			M2
	fde	cumulative_frac_cell		fde	cumulative_frac_cell		fde	cumulative_frac_cell		fde	cumulative_frac_cell		fde	cumulative_frac_cell		fde	cumulative_frac_cell
	0	0.133028		0	0.0757651		0	0.196347		0	0.383774		0	0.420159		0	0.531298
	0.01	0.187054		0.01	0.116732		0.01	0.270652		0.01	0.480401		0.01	0.579841		0.01	0.682084
	0.02	0.223242		0.02	0.14388		0.02	0.305936		0.02	0.533273		0.02	0.648924		0.02	0.740056
	0.03	0.247197		0.03	0.167078		0.03	0.341636		0.03	0.559708		0.03	0.688562		0.03	0.777367
	0.04	0.267584		0.04	0.192004		0.04	0.373184		0.04	0.587967		0.04	0.733862		0.04	0.809744
	0.05	0.286442		0.05	0.217917		0.05	0.399751		0.05	0.616226		0.05	0.768969		0.05	0.837805
	0.06	0.305301		0.06	0.246792		0.06	0.43213		0.06	0.64175		0.06	0.798414		0.06	0.862781
	0.07	0.328746		0.07	0.279862		0.07	0.459527		0.07	0.665451		0.07	0.81427		0.07	0.879433
	0.08	0.346075		0.08	0.30997		0.08	0.482773		0.08	0.692799		0.08	0.82786		0.08	0.890842
	0.09	0.366463		0.09	0.338351		0.09	0.514736		0.09	0.713765		0.09	0.847112		0.09	0.902251
	0.1	0.381244		0.1	0.372655		0.1	0.539228		0.1	0.726527		0.1	0.853907		0.1	0.91551
	0.11	0.405708		0.11	0.407206		0.11	0.56621		0.11	0.737466		0.11	0.86863		0.11	0.929695
	0.12	0.422528		0.12	0.438549		0.12	0.585305		0.12	0.752963		0.12	0.876557		0.12	0.936787
	0.13	0.442915		0.13	0.476802		0.13	0.613117		0.13	0.769371		0.13	0.887882		0.13	0.943879
	0.14	0.461264		0.14	0.508638		0.14	0.642175		0.14	0.783956		0.14	0.893545		0.14	0.947888
	0.15	0.48369		0.15	0.54689		0.15	0.663346		0.15	0.798541		0.15	0.90034		0.15	0.95683
	0.16	0.498981		0.16	0.581935		0.16	0.679535		0.16	0.808569		0.16	0.910532		0.16	0.961455
	0.17	0.517329		0.17	0.609822		0.17	0.69863		0.17	0.815861		0.17	0.921857		0.17	0.965464
	0.18	0.539755		0.18	0.641658		0.18	0.721461		0.18	0.8268		0.18	0.925255		0.18	0.967931
	0.19	0.558614		0.19	0.671027		0.19	0.738481		0.19	0.840474		0.19	0.933182		0.19	0.970089
	0.2	0.581549		0.2	0.701382		0.2	0.754255		0.2	0.848678		0.2	0.937712		0.2	0.972248
	0.21	0.59684		0.21	0.729269		0.21	0.769199		0.21	0.862352		0.21	0.942242		0.21	0.975331
	0.22	0.614169		0.22	0.75074		0.22	0.779577		0.22	0.875114		0.22	0.944507		0.22	0.976873
	0.23	0.637105		0.23	0.77616		0.23	0.789539		0.23	0.885141		0.23	0.95017		0.23	0.97934
	0.24	0.650357		0.24	0.794916		0.24	0.799917		0.24	0.893345		0.24	0.95017		0.24	0.981807
	0.25	0.664628		0.25	0.814906		0.25	0.812785		0.25	0.896992		0.25	0.9547		0.25	0.983657
	0.26	0.67737		0.26	0.833416		0.26	0.825654		0.26	0.903373		0.26	0.958097		0.26	0.984582
	0.27	0.69368		0.27	0.84921		0.27	0.837277		0.27	0.910665		0.27	0.961495		0.27	0.984891
	0.28	0.707951		0.28	0.866486		0.28	0.847655		0.28	0.917046		0.28	0.962627		0.28	0.987357
	0.29	0.721713		0.29	0.879072		0.29	0.855127		0.29	0.923428		0.29	0.966025		0.29	0.988591
	0.3	0.734455		0.3	0.893386		0.3	0.866335		0.3	0.928897		0.3	0.967157		0.3	0.989208
	0.31	0.747706		0.31	0.907947		0.31	0.874637		0.31	0.93619		0.31	0.970555		0.31	0.990441
	0.32	0.75841		0.32	0.916584		0.32	0.880033		0.32	0.937101		0.32	0.973952		0.32	0.990749
	0.33	0.769113		0.33	0.925716		0.33	0.889996		0.33	0.940747		0.33	0.97735		0.33	0.991983
	0.34	0.778797		0.34	0.933119		0.34	0.896222		0.34	0.943482		0.34	0.980747		0.34	0.992599
	0.35	0.789501		0.35	0.938796		0.35	0.901204		0.35	0.94804		0.35	0.980747		0.35	0.993216
	0.36	0.802243		0.36	0.944225		0.36	0.911166		0.36	0.950775		0.36	0.980747		0.36	0.993216
	0.37	0.811417		0.37	0.950642		0.37	0.917393		0.37	0.950775		0.37	0.983012		0.37	0.993216
	0.38	0.821101		0.38	0.95459		0.38	0.92445		0.38	0.952598		0.38	0.983012		0.38	0.993525
	0.39	0.829256		0.39	0.960267		0.39	0.927771		0.39	0.957156		0.39	0.985277		0.39	0.994141
	0.4	0.835372		0.4	0.963228		0.4	0.933582		0.4	0.960802		0.4	0.989807		0.4	0.995066
	0.41	0.843527		0.41	0.968164		0.41	0.939809		0.41	0.963537		0.41	0.99094		0.41	0.995683
	0.42	0.849134		0.42	0.972853		0.42	0.945205		0.42	0.96536		0.42	0.992072		0.42	0.996608
	0.43	0.85474		0.43	0.973593		0.43	0.950187		0.43	0.969006		0.43	0.993205		0.43	0.997225
	0.44	0.863405		0.44	0.976308		0.44	0.956413		0.44	0.971741		0.44	0.993205		0.44	0.997533
	0.45	0.87054		0.45	0.979023		0.45	0.96181		0.45	0.971741		0.45	0.994337		0.45	0.997842
	0.46	0.875127		0.46	0.98075		0.46	0.965546		0.46	0.971741		0.46	0.99547		0.46	0.997842
	0.47	0.880734		0.47	0.983218		0.47	0.968037		0.47	0.973564		0.47	0.996602		0.47	0.997842
	0.48	0.888379		0.48	0.984946		0.48	0.970942		0.48	0.974476		0.48	0.996602		0.48	0.997842
	0.49	0.895005		0.49	0.986673		0.49	0.974678		0.49	0.976299		0.49	0.996602		0.49	0.99815
	0.5	0.901121		0.5	0.987907		0.5	0.975924		0.5	0.978122		0.5	0.996602		0.5	0.99815
	0.51	0.906218		0.51	0.990128		0.51	0.97966		0.51	0.979945		0.51	0.996602		0.51	0.99815
	0.52	0.912334		0.52	0.991362		0.52	0.98132		0.52	0.985415		0.52	0.996602		0.52	0.99815
	0.53	0.916922		0.53	0.992103		0.53	0.98298		0.53	0.988149		0.53	0.996602		0.53	0.99815
	0.54	0.920999		0.54	0.992103		0.54	0.98298		0.54	0.989061		0.54	0.997735		0.54	0.99815
	0.55	0.927115		0.55	0.992596		0.55	0.985471		0.55	0.989973		0.55	0.997735		0.55	0.998767
	0.56	0.931702		0.56	0.993337		0.56	0.988377		0.56	0.990884		0.56	0.997735		0.56	0.998767
	0.57	0.940367		0.57	0.994324		0.57	0.990037		0.57	0.994531		0.57	0.997735		0.57	0.998767
	0.58	0.943935		0.58	0.995558		0.58	0.991698		0.58	0.994531		0.58	0.997735		0.58	0.998767
	0.59	0.946483		0.59	0.995805		0.59	0.992113		0.59	0.996354		0.59	0.997735		0.59	0.999383
	0.6	0.954638		0.6	0.996051		0.6	0.992943		0.6	0.996354		0.6	0.997735		0.6	0.999692
	0.61	0.958716		0.61	0.996298		0.61	0.994188		0.61	0.997265		0.61	0.998867		0.61	0.999692
	0.62	0.962793		0.62	0.997285		0.62	0.995019		0.62	0.997265		0.62	1		0.62	0.999692
	0.63	0.96738		0.63	0.997779		0.63	0.995434		0.63	0.998177		0.63	1		0.63	1
	0.64	0.970438		0.64	0.998272		0.64	0.996264		0.64	0.998177		0.64	1		0.64	1
	0.65	0.973496		0.65	0.99926		0.65	0.996264		0.65	1		0.65	1		0.65	1
	0.66	0.976045		0.66	0.99926		0.66	0.996264		0.66	1		0.66	1		0.66	1
	0.67	0.981651		0.67	0.999506		0.67	0.996679					0.67	1		0.67	1
	0.68	0.981651		0.68	0.999506		0.68	0.997094					0.68	1		0.68	1
	0.69	0.985219		0.69	0.999506		0.69	0.997924					0.69	1
	0.7	0.987768		0.7	0.999506		0.7	0.99834
	0.71	0.987768		0.71	0.999753		0.71	0.99917
	0.72	0.988787		0.72	0.999753		0.72	0.999585
	0.73	0.990316		0.73	0.999753		0.73	0.999585
	0.74	0.992864		0.74	1		0.74	0.999585
	0.75	0.995413		0.75	1		0.75	1
	0.76	0.995923		0.76	1
	0.77	0.996942
	0.78	0.996942
	0.79	0.997961
	0.8	0.998471
	0.81	0.998981
	0.82	0.99949
	0.83	1
	0.84	1
	0.85	1

## Sheet: Fig_2m
V1				run_mean (movement model fde)				RSC				run_mean (movement model fde)				MM				run_mean (movement model fde)				A				run_mean (movement model fde)
full_model_fde	movement_model_fde		run_mean (full model fde)	mean	sem			full_model_fde	movement_model_fde		run_mean (full model fde)	mean	sem			full_model_fde	movement_model_fde		run_mean (full model fde)	mean	sem			full_model_fde	movement_model_fde		run_mean (full model fde)	mean	sem
0.174647	0.0346545		-0.00312594	-0.00192208	0.00135515			0.254333	0.0939551		-0.00150444	0.000147867	0.000236396			0.172164	0.0661953		-0.00301507	1.46572e-05	0.00102409			0	0		-0.00100386	-0.00033752	0.000304901
0.0788982	0.00146006		-0.0022352	-0.00118777	0.00115448			0.281321	0.264429		-0.00104861	0.000147867	0.000236396			0.099494	0.00509165		-0.00254875	1.46572e-05	0.00102409			0.231907	0.156977		-0.000744413	-0.00033752	0.000304901
0.483038	0.245808		-0.00146763	-0.00118777	0.00115448			0.131998	0.0934679		-0.000731803	0.000154791	0.000236409			0.0825317	0.0338411		-0.00214311	0.000194427	0.00100748			0.0648395	0.0367937		-0.000514605	-3.39436e-05	3.50246e-05
0	0		-0.00121661	-0.00118777	0.00115448			0.501285	0.354702		-0.000564702	0.000184018	0.000234127			0.0594748	0		-0.00174134	0.000187492	0.00100749			0.156192	0.0971915		-0.000288695	-3.39436e-05	3.50246e-05
0.472405	0.108982		-0.00102026	-0.00119893	0.00115419			0.206966	0.107587		-0.000485871	0.000184018	0.000234127			0.702728	0.355854		-0.00143608	0.000447715	0.000970853			0.212494	0.0851505		-0.00020146	-1.25021e-05	2.78914e-05
0.806759	0.287724		-0.000832598	-4.65761e-05	8.00991e-05			0.401066	0.17649		-0.000411057	0.000184018	0.000234127			0.192993	0.138295		-0.00122274	0.000447715	0.000970853			0.213745	0.207494		-0.000134037	-2.17962e-06	2.59286e-05
0.198169	0.0804047		-0.000652465	-4.65761e-05	8.00991e-05			0.32231	0.225046		-0.000353413	0.000249114	0.000223419			0.176646	0.101014		-0.00105641	0.000447715	0.000970853			0.188986	0.104541		-8.52443e-05	-2.17962e-06	2.59286e-05
0.00983873	0		-0.000487241	-2.79414e-05	7.80376e-05			0.641482	0.143236		-0.000297303	0.000258228	0.000223018			0.200078	0.112949		-0.00092989	0.000750761	0.000917296			0.291822	0.296836		-4.72688e-05	-2.17962e-06	2.59286e-05
0.722983	0.267094		-0.000406409	-2.79414e-05	7.80376e-05			0.472116	0.335993		-0.000245972	0.000258228	0.000223018			0.0412665	0		-0.000810125	0.000750761	0.000917296			0.01796	0.0135734		-2.07624e-05	-2.17962e-06	2.59286e-05
0.11669	0.0484995		-0.000341439	-2.79414e-05	7.80376e-05			0.338063	0.122288		-0.000196917	0.000258228	0.000223018			0.126806	0.0901266		-0.000707654	0.000750761	0.000917296			0.0899062	0.0453778		-1.00093e-05	-2.17962e-06	2.59286e-05
0.621726	0.430329		-0.000278737	-2.79414e-05	7.80376e-05			0.131023	0.00303408		-0.00017064	0.000258228	0.000223018			0.115202	0.0136763		-0.000609072	0.000812887	0.000914063			0.439247	0.426018		-4.93362e-06	1.51146e-05	1.90404e-05
0.0266087	0.00722333		-0.000223635	-2.79414e-05	7.80376e-05			0.386997	0.08644		-0.000146082	0.000258228	0.000223018			0.223521	0.12629		-0.000530021	0.000812887	0.000914063			0.4839	0.470355		-2.71008e-06	1.51146e-05	1.90404e-05
0.326627	0.172397		-0.000170667	-2.79414e-05	7.80376e-05			0.138853	0.0441617		-0.000127701	0.000258228	0.000223018			0.365702	0.183361		-0.0004518	0.000879849	0.000910287			0.189092	0.0931046		-6.18486e-07	1.51146e-05	1.90404e-05
0.256426	0.16523		-0.000124293	3.89128e-05	3.89128e-05			0.416584	0.197381		-0.000112389	0.000258228	0.000223018			0	0		-0.000396365	0.000879849	0.000910287			0.171665	0.13642		0	1.86395e-05	1.86395e-05
0.62724	0.197079		-8.51863e-05	3.89128e-05	3.89128e-05			0.501659	0.389231		-9.74994e-05	0.00023683	0.000222454			0.0897366	0.0180169		-0.00034327	0.000879849	0.000910287			0	0.000931973		0	1.86395e-05	1.86395e-05
0.0194493	0.0219183		-5.69621e-05	3.89128e-05	3.89128e-05			0.463142	0.4064		-8.44058e-05	0.000271732	0.000218816			0.25418	0.133933		-0.000295935	0.000879717	0.00091029			0.0969155	0.0637567		0	0	0
0.56523	0.165122		-3.15052e-05	3.89128e-05	3.89128e-05			0.376731	0.0746754		-7.18279e-05	0.000271732	0.000218816			0.105459	0.0287349		-0.000248788	-2.96986e-05	2.21171e-05			0.325535	0.260819		0	0	0
0.346677	0.243977		-1.97188e-05	3.89128e-05	3.89128e-05			0.265295	0.200203		-6.03717e-05	0.000271732	0.000218816			0.222351	0.207509		-0.000208301	-2.96986e-05	2.21171e-05			0.133206	0.0602496		0	0	0
0.336231	0.183064		-1.04346e-05	3.89128e-05	3.89128e-05			0.707065	0.294987		-4.99561e-05	0.000271732	0.000218816			0.371037	0.170891		-0.000178586	-2.96986e-05	2.21171e-05			0.121558	0.0562796		0	0	0
0.282088	0.161329		-2.00611e-06	3.89128e-05	3.89128e-05			0.0395538	0		-4.0608e-05	0.000271732	0.000218816			0.315122	0.122812		-0.000155274	-2.96986e-05	2.21171e-05			0	0		0	2.54072e-05	2.54072e-05
0.197833	0.0649794		-5.06425e-07	3.89128e-05	3.89128e-05			0.362058	0.192375		-3.15642e-05	0.000271732	0.000218816			0.0567407	0.0335019		-0.000134365	-2.96986e-05	2.21171e-05			0.587867	0.567259		0	2.54072e-05	2.54072e-05
0.693844	0.28878		0	3.89128e-05	3.89128e-05			0.607141	0.596513		-2.30125e-05	0.000271732	0.000218816			0.350799	0.17001		-0.000114617	-2.96986e-05	2.21171e-05			0.233999	0.146928		0	2.54072e-05	2.54072e-05
0.372892	0.218599		0	3.89128e-05	3.89128e-05			0.211242	0.18018		-1.60732e-05	0.00023747	0.000216884			0.267044	0.125474		-9.58746e-05	-1.83648e-05	1.92148e-05			0.412229	0.364589		0	2.54072e-05	2.54072e-05
0.572969	0.369173		0	3.89128e-05	3.89128e-05			0.206114	0.00507513		-1.08375e-05	0.000223691	0.000216737			0.288259	0.226091		-7.73908e-05	-1.83648e-05	1.92148e-05			0.0397496	0.00967264		0	2.54072e-05	2.54072e-05
0.000774465	0		0	3.89128e-05	3.89128e-05			0.326775	0.0487755		-6.69622e-06	0.000223691	0.000216737			0.0161652	0		-6.01926e-05	-1.83648e-05	1.92148e-05			0.0909934	0.00998453		0	2.54072e-05	2.54072e-05
0.6031	0.402605		0	3.89128e-05	3.89128e-05			0.108701	0.0396126		-4.05249e-06	0.000236438	0.000216843			0.11551	0.0854408		-4.71868e-05	-1.83648e-05	1.92148e-05			0	0		0	2.54072e-05	2.54072e-05
0.56127	0.311991		0	3.89128e-05	3.89128e-05			0	0		-1.9461e-06	0.000236438	0.000216843			0.0807455	0.000825573		-3.43516e-05	-1.83648e-05	1.92148e-05			0.296345	0.245447		0	2.54072e-05	2.54072e-05
0.565242	0.329087		0	3.89128e-05	3.89128e-05			0.187465	0.033367		0	0.000236438	0.000216843			0.22079	0.0848479		-2.39381e-05	-1.91808e-05	1.91808e-05			0.0668775	0.0167564		0	2.54072e-05	2.54072e-05
0.156713	0.0265277		0	3.89128e-05	3.89128e-05			0	0		0	0.000236438	0.000216843			0.134346	0.0278494		-1.67413e-05	-1.91808e-05	1.91808e-05			0	0		0	2.54072e-05	2.54072e-05
0.0625351	0.0352027		0	3.89128e-05	3.89128e-05			0.527169	0.117789		0	0.000236438	0.000216843			0.11595	0.00893135		-1.27196e-05	-1.91808e-05	1.91808e-05			0.180251	0.0419245		0	2.54072e-05	2.54072e-05
0.307785	0.0678508		0	0	0			0.387991	0.0895229		0	0.000236438	0.000216843			0.247195	0.0678932		-9.50645e-06	0	0			0.0625382	0.0488448		0	2.54072e-05	2.54072e-05
0.170252	0.0354364		0	0	0			0.0120137	0		0	0.000236438	0.000216843			0.327112	0.107886		-6.69097e-06	0	0			0.0371614	0.00303738		0	2.54072e-05	2.54072e-05
0.344211	0.242119		0	0	0			0.129647	0.100263		0	1.96701e-05	1.43807e-05			0.691937	0.609725		-4.09965e-06	0	0			0.199196	0.158786		0	2.54072e-05	2.54072e-05
0.72316	0.168428		0	0	0			0.0935637	0.036998		0	1.96701e-05	1.43807e-05			0.0718134	0.0032897		-1.85278e-06	0	0			0.263336	0.186224		0	2.54072e-05	2.54072e-05
0.224977	0.20624		0	0	0			0.200193	0.106064		0	1.96701e-05	1.43807e-05			0.100183	0.0212736		-6.89424e-07	0	0			0.112291	0.109663		0	2.54072e-05	2.54072e-05
0.000113647	0		0	0	0			0.155486	0.0988725		0	1.96701e-05	1.43807e-05			0.24676	0.127822		0	0	0			0.148745	0.101455		0	2.54072e-05	2.54072e-05
0.127537	0.0154307		0	0	0			0.0908072	0.0192451		0	1.96701e-05	1.43807e-05			0.398968	0.369091		0	0	0			0.563757	0.589674		0	2.54072e-05	2.54072e-05
0.345989	0.0491524		0	0	0			0.487236	0.139403		0	1.96701e-05	1.43807e-05			0.275183	0.0642653		0	0	0			0	0		0	2.54072e-05	2.54072e-05
0.147273	0.138258		0	0	0			0.389639	0.2467		0	1.96701e-05	1.43807e-05			0.520199	0.164023		0	0	0			0.0420708	0.0137562		0	2.54072e-05	2.54072e-05
0.623224	0.502031		0	0	0			0.172766	0.0603387		0	1.96701e-05	1.43807e-05			0.242739	0.0644129		0	0	0			0.0465832	0.0275909		0	2.54072e-05	2.54072e-05
0.584388	0.258092		0	0	0			0.321185	0.237141		0	1.96701e-05	1.43807e-05			0.40528	0.368711		0	0	0			0.0542852	0.00385842		0	2.54072e-05	2.54072e-05
0.0388287	0		0	0	0			0.241304	0.173751		0	1.96701e-05	1.43807e-05			0.357318	0.0996227		0	0	0			0.0970821	0.078464		0	2.54072e-05	2.54072e-05
0.0279791	0.0111137		0	0	0						0	1.96701e-05	1.43807e-05			0.272022	0.153328		0	0	0			0	0		0	2.54072e-05	2.54072e-05
0.331249	0.173386		0	0	0			0.148924	0.0530086		0	1.96701e-05	1.43807e-05			0.186526	0.0909118		0	0	0			0.227692	0.218051		0	2.54072e-05	2.54072e-05
0.340487	0.203205		0	0	0			0.378999	0.100861		0	1.96701e-05	1.43807e-05			0.0896804	0.0412185		0	0	0			0.18399	0.0992602		0	3.41878e-05	2.67117e-05
0.465204	0.115785		0	0	0			0	0		0	1.96701e-05	1.43807e-05			0.0399164	0.000385441		0	0	0			0	0		0	3.41878e-05	2.67117e-05
0.532936	0.255004		0	0	0			0.302947	0.105454		0	1.96701e-05	1.43807e-05			0.297264	0.112494		0	0	0			0.134802	0.0469845		0	3.41878e-05	2.67117e-05
0.134296	0		0	0	0			0.157803	0.0290301		0	1.96701e-05	1.43807e-05			0.214464	0.0224292		0	0	0			0.342925	0.188897		0	3.41878e-05	2.67117e-05
0.0118989	0		0	0	0			0.179972	0.111125		0	1.96701e-05	1.43807e-05			0.362141	0.260253		0	0	0			0.20035	0.199106		0	3.41878e-05	2.67117e-05
0	0		0	0	0			0.0517312	0.00086256		0	1.96701e-05	1.43807e-05			0.338789	0.26901		0	0	0			0.000724905	0		0	3.41878e-05	2.67117e-05
0.401039	0.194615		0	0	0			0.124045	0		0	1.96701e-05	1.43807e-05			0.329812	0.255051		0	0	0			0.131726	0.0858298		0	3.41878e-05	2.67117e-05
0	0		0	0	0			0.152261	0.0401032		0	1.96701e-05	1.43807e-05			0.368572	0.0835004		0	0	0			0.169621	0.165287		0	3.41878e-05	2.67117e-05
0.0734	0		0	0	0			0.402705	0.103222		0	1.27462e-05	1.27462e-05			0.0390516	0		0	0	0			0.112337	0.0391188		0	3.41878e-05	2.67117e-05
0.191228	0.179268		0	0	0			0.289753	0.0809375		0	1.27462e-05	1.27462e-05			0.288178	0.0505056		0	0	0			0.287602	0.246823		0	3.41878e-05	2.67117e-05
0	0		0	0	0			0.516213	0.25698		0	1.27462e-05	1.27462e-05			0.139526	0.053266		0	0	0			0.0191502	0.0030473		0	3.41878e-05	2.67117e-05
0.260161	0.129791		0	0	0			0.0106925	0.041386		0	1.27462e-05	1.27462e-05			0.547837	0.243779		0	0	0			0	0		0	3.41878e-05	2.67117e-05
0.0891506	0.0261302		0	0	0						0	1.27462e-05	1.27462e-05			0.330192	0.113328		0	0	0			0.0161084	0.0101668		0	3.41878e-05	2.67117e-05
0.0976139	2.29056e-05		0	0	0			0.402999	0.109965		0	1.27462e-05	1.27462e-05			0.0838503	0.00060042		0	0	0			0.177694	0.104031		0	3.41878e-05	2.67117e-05
0.0542129	0.0109002		0	0	0			0.583538	0.333718		0	1.27462e-05	1.27462e-05			0.29192	0.212782		0	0	0			0.295825	0.251063		0	3.41878e-05	2.67117e-05
0.234142	0.177511		0	0	0			0.123269	0.0280616		0	1.27462e-05	1.27462e-05			0.0950377	0.0224437		0	0	0			0.0216336	0		0	3.41878e-05	2.67117e-05
0.203898	0.0990757		0	0	0			0.641545	0.564623		0	1.27462e-05	1.27462e-05			0.227273	0.107657		0	0	0			0.0452697	0.00757444		0	3.41878e-05	2.67117e-05
0.288746	0.15614		0	0	0			0.0643776	0.0232045		0	1.27462e-05	1.27462e-05			0.401462	0.324405		0	0	0			0.204419	0.0769117		0	3.41878e-05	2.67117e-05
0.0911863	0.0716754		0	0	0			0.279001	0.0758914		0	1.27462e-05	1.27462e-05			0.146914	0.0914163		0	0	0			0	0		0	5.32035e-05	3.23818e-05
0.22856	0.149499		0	0	0			0.0695032	0		0	1.27462e-05	1.27462e-05			0.393983	0.160377		0	0	0			0	0		0	5.32035e-05	3.23818e-05
0.121141	0.00536943		0	0	0			0.095606	0		0	1.27462e-05	1.27462e-05			0.233757	0.0852167		0	0	0			0	0		0	5.32035e-05	3.23818e-05
0.657439	0.453002		0	0	0			0.345291	0.137604		0	1.27462e-05	1.27462e-05			0.236579	0.0748931		0	0.000343031	0.000343031			0.00208582	0		0	5.32035e-05	3.23818e-05
0.112212	0.00980571		0	0	0			0.469688	0.210725		0	1.27462e-05	1.27462e-05			0.337413	0.175499		0	0.000343031	0.000343031			0.331419	0.322126		0	5.32035e-05	3.23818e-05
0.311762	0.0671277		0	0	0			0.104898	0.00244211		0	1.27462e-05	1.27462e-05			0.423778	0.152812		0	0.000343031	0.000343031			0.308155	0.268912		0	5.32035e-05	3.23818e-05
0.00473854	0.00401203		0	0	0			0.219498	0.0569663		0	1.27462e-05	1.27462e-05			0.179777	0.0669864		0	0.000343031	0.000343031			0	0		0	5.32035e-05	3.23818e-05
0.0738929	0.0402522		0	0	0			0.509011	0.119331		0	1.27462e-05	1.27462e-05			0.157236	0.0353562		0	0.000343031	0.000343031			0.0309217	0.00299612		0	2.77963e-05	2.07817e-05
0.0877996	0.0430737		0	0	0			0.224173	0.0727605		0	1.27462e-05	1.27462e-05			0.0938434	0.0198886		0	0.000343031	0.000343031			0.108315	0.0323235		0	2.77963e-05	2.07817e-05
0.0587645	0		0	0	0			0.277482	0.0324065		0	1.27462e-05	1.27462e-05			0.43994	0.204577		0	0.000343031	0.000343031			0	0		0	2.77963e-05	2.07817e-05
0.138325	0.00429555		0	0	0						0	1.27462e-05	1.27462e-05			0.197307	0.0301122		0	0.000343031	0.000343031			0.405667	0.401556		0	6.1312e-05	3.89507e-05
0.177293	0.0558311		0	0	0			0.165522	0.14311		0	1.27462e-05	1.27462e-05			0.27787	0.0498436		0	0.000343031	0.000343031			0.0711738	0.0502951		0	6.1312e-05	3.89507e-05
0.106569	0		0	0	0			0.275216	0.0241311		0	1.27462e-05	1.27462e-05			0.28179	0.0720399		0	0.000343031	0.000343031			0.126956	0.0400874		0	6.1312e-05	3.89507e-05
0.228068	0.057262		0	0	0			0.0336091	0		0	0	0			0.0366452	0.0113727		0	0.000343031	0.000343031			0.123837	0.0229708		0	6.1312e-05	3.89507e-05
0.228052	0.131211		0	0	0			0.0493018	0.0525955		0	0	0			0.0372538	0		0	0.000343031	0.000343031			0.0396108	0.00116381		0	6.1312e-05	3.89507e-05
0.147587	0.0251026		0	0	0			0.0721286	0.00247265		0	0	0			0.08768	0.00287887		0	0.000343031	0.000343031			0	0		0	6.1312e-05	3.89507e-05
0.0331632	0		0	0	0			0	0		0	0	0			0.198553	0.106817		0	0.000343031	0.000343031			0.182229	0.127103		0	6.1312e-05	3.89507e-05
0.276072	0.143927		0	0	0			0.0491299	0.000787244		0	0	0			0.0458037	0.000674263		0	0.000343031	0.000343031			0.200619	0.192329		0	6.1312e-05	3.89507e-05
0.028546	0		0	0	0			0.0123465	0.00947819		0	0	0			0.14643	0.0911948		0	0.000343031	0.000343031			0.131453	0.0988884		0	6.1312e-05	3.89507e-05
0.014655	0.00831405		0	0	0			0.462705	0.135086		0	0	0			0.00231722	0		0	0.000343031	0.000343031			0.166584	0.148764		0	6.1312e-05	3.89507e-05
0.205442	0.085043		0	0	0			0.338615	0.0862206		0	0	0			0.112801	0.0276019		0	0.000343031	0.000343031			0.426767	0.330303		0	6.1312e-05	3.89507e-05
0.0889768	0.000477957		0	0	0			0.0846819	0.00284032		0	0	0			0.122348	0.00812879		0	0.000343031	0.000343031			0.258247	0.225057		0	6.1312e-05	3.89507e-05
0.0337439	0		0	0	0			0.144587	0.106263		0	0	0			0	0		0	0.000343031	0.000343031			0.282576	0.200635		0	6.1312e-05	3.89507e-05
0.0107633	0		0	0	0			0.169972	0.0505826		0	0	0			0.174806	0.0966555		0	0.000343031	0.000343031			0.109538	0.135481		0	6.1312e-05	3.89507e-05
0.227859	0.0432135		0	0	0			0.155238	0.0780306		0	0	0			0.252417	0.0801057		0	0.000343031	0.000343031			0.408536	0.355686		0	6.1312e-05	3.89507e-05
			0	0	0						0	0	0			0.241282	0.127997		0	0.000343031	0.000343031			0.019655	0.0107987		0	6.1312e-05	3.89507e-05
0	0		0	0	0			0.0888776	0		0	0	0			0.204722	0.0795277		0	0.000343031	0.000343031			0	0		0	6.1312e-05	3.89507e-05
0	0		0	0	0			0.513821	0.34363		0	0	0			0.020759	0.0131016		0	0.000343031	0.000343031			0.14109	0.0876184		0	6.1312e-05	3.89507e-05
0	0		0	0	0			0.0507265	0		0	0	0			0.144437	0.0869183		0	0.000343031	0.000343031			0.076888	0.0646239		0	6.1312e-05	3.89507e-05
0.189663	0.115754		0	0	0			0.0619553	0.00395976		0	0	0			0.363602	0.241516		0	0.000343031	0.000343031			0	0		0	6.1312e-05	3.89507e-05
0.183153	0		0	0	0			0.0776619	0		0	0	0			0.184809	0.0899344		0	0.000343031	0.000343031			0.115991	0.074404		0	6.1312e-05	3.89507e-05
0.156533	0.0948286		0	0	0			0.0687956	0.0241772		0	0	0			0.057466	0.00466932		0	0.000343031	0.000343031			0.140993	0.112786		0	6.1312e-05	3.89507e-05
0.221987	0.0762004		0	0	0			0.0878632	0.00250004		0	0	0			0.0500357	0.0282123		0	0.000343031	0.000343031			0.425526	0.430743		0	5.25314e-05	3.81954e-05
0.482477	0.386158		0	0	0			0	0.0108384		0	0	0			0.262841	0.0940374		0	0.000387577	0.000345008			0.0188908	0.0030456		0	5.25314e-05	3.81954e-05
0.136173	0.00517084		0	0	0			-0.000919068	0		0	0	0			0.0105507	0.000778834		0	0.000387577	0.000345008			0.121081	0.122123		0	5.25314e-05	3.81954e-05
0	0		0	0	0			0.153676	0.116728		0	0	0			0.270989	0.0826612		0	0.000387577	0.000345008			0.0795886	0.0604785		0	5.25314e-05	3.81954e-05
0	0.00194564		0	0	0			0.121349	0.0990102		0	0	0			0.0601337	0.00994716		0	0.000387577	0.000345008			0.181783	0.138345		0	5.25314e-05	3.81954e-05
0.177662	0.0597571		0	0	0			0.49748	0.135875		0	0	0			0.0863115	0.0335843		0	0.000387577	0.000345008			0.12369	0.0493894		0	5.25314e-05	3.81954e-05
0.364002	0.221021		0	0	0			0.222094	0.0292886		0	0	0			0.132169	0.0641037		0	0.000387577	0.000345008			0.019335	0.0157314		0	5.25314e-05	3.81954e-05
0.325443	0.213751		0	0	0						0	0	0			0.217834	0.090142		0	0.000411599	0.000345294			0.245183	0.136717		0	5.25314e-05	3.81954e-05
0.378745	0.0655647		0	0	0			0.276481	0.19945		0	0	0			0.0500509	0.0497065		0	0.000411599	0.000345294			0.261958	0.0568529		0	5.25314e-05	3.81954e-05
0.00741788	0.00365769		0	0	0			0	0		0	0	0			0.081016	0.043993		0	0.000411599	0.000345294			0	0		0	5.25314e-05	3.81954e-05
0.221628	0.0796947		0	0	0			0.303019	0.276462		0	0	0			0.0578177	0.0028956		0	0.000411599	0.000345294			0	0		0	5.25314e-05	3.81954e-05
0.0446862	0.0294833		0	0	0			0.0717928	0.019821		0	0	0			0.0218401	0		0	0.000411599	0.000345294			0.0635708	0.00208949		0	5.25314e-05	3.81954e-05
0.086625	0.00817024		0	0	0			0.000470882	0		0	0	0			0.256409	0.0467194		0	0.000411599	0.000345294			0.380752	0.374997		0	5.25314e-05	3.81954e-05
0.0716696	0.0292831		0	0	0			0.248722	0.210252		0	0	0			0.17106	0.117321		0	0.000411599	0.000345294			0.0273212	0.0191503		0	5.25314e-05	3.81954e-05
0.489224	0.107715		0	0	0			0	0		0	0	0			0.451774	0.188223		0	0.000411599	0.000345294			0.0666969	0.00591927		0	5.25314e-05	3.81954e-05
0.0166222	0.00610731		0	0	0			0.661998	0.273388		0	0	0			0.0271127	0		0	0.000411599	0.000345294			0.0178914	0.00706058		0	5.25314e-05	3.81954e-05
0.147803	0.0915358		0	0	0						0	0	0			0.155149	0.0791661		0	0.000411599	0.000345294			0	0		0	5.25314e-05	3.81954e-05
0.339291	0.0562257		0	0	0						0	0	0			0.208702	0.137505		0	0.000411599	0.000345294			0	0		0	5.25314e-05	3.81954e-05
0.00299702	0		0	0	0			0.013773	0		0	0	0			0.221049	0.110419		0	0.000411599	0.000345294			0.391924	0.334009		0	3.35157e-05	3.35157e-05
0.115745	0.00224234		0	0	0			0.228575	0.101132		0	0	0			0.0535837	0.0233474		0	0.000411599	0.000345294			0.216651	0.180518		0	3.35157e-05	3.35157e-05
0.212806	0.0155422		0	0	0			0.247971	0.282469		0	0	0			0.277212	0.0511739		0	0.000411599	0.000345294			0.053958	0		0	3.35157e-05	3.35157e-05
0.186583	0.13546		0	0	0			0.0530377	0		0	0	0			0.40156	0.379257		0	6.85683e-05	5.01771e-05			0	0		0	3.35157e-05	3.35157e-05
0	0		0	0	0			0.0951489	0.0011495		0	0	0			0.277227	0.0878982		0	6.85683e-05	5.01771e-05			0	0		0	3.35157e-05	3.35157e-05
0.183668	0.0431624		0	0	0			0.227854	0.0528768		0	0	0			0.303844	0.129785		0	6.85683e-05	5.01771e-05			0.000522831	0		0	3.35157e-05	3.35157e-05
0	0		0	0	0			0.013461	0		0	0	0			0.171698	0.133887		0	6.85683e-05	5.01771e-05			0.0484555	0.0349372		0	3.76566e-05	3.36866e-05
0	0		0	0	0			0.109036	0.00346269		0	0	0			0.139734	0.0272032		0	6.85683e-05	5.01771e-05			0.0695	0.00410277		0	3.76566e-05	3.36866e-05
0.0211534	0		0	0	0			0.327762	0		0	0	0			0.305021	0.0850979		0	6.85683e-05	5.01771e-05			0	0		0	3.76566e-05	3.36866e-05
0.604829	0.152016		0	0	0			0.108947	0.0968355		0	0	0			0.215238	0.0583171		0	6.85683e-05	5.01771e-05			0.0217366	0.0132159		0	3.76566e-05	3.36866e-05
0.195655	0.188995		0	0	0			0.119906	0.0703262		0	0	0			0.18186	0.0760093		0	6.85683e-05	5.01771e-05			0.0800237	0.0284897		0	4.14089e-06	4.14089e-06
0.265492	0.149685		0	0	0			0	0		0	0	0			0.0723839	0.00602953		0	6.85683e-05	5.01771e-05			0.481588	0.44441		0	4.14089e-06	4.14089e-06
0.637597	0.192924		0	0	0			0	0		0	0	0			0.292444	0.14863		0	8.66966e-05	5.28739e-05			0.0924436	0.0867436		0	4.14089e-06	4.14089e-06
	0.143292		0	0	0			0.201835	0.0789742		0	0	0			0.0809966	0.0225541		0	8.66966e-05	5.28739e-05			0.0542274	0.0425862		0	4.14089e-06	4.14089e-06
	0.0289023		0	0	0			0.237452	0.0850402		0	0	0			0	0		0	8.66966e-05	5.28739e-05			0.113926	0.0488485		0	4.14089e-06	4.14089e-06
0.198657	0.129421		0	0	0			0.104138	0		0	0	0			0.250583	0.088355		0	8.66966e-05	5.28739e-05			0.0127943	0.0071558		0	4.14089e-06	4.14089e-06
0.283698	0.139082		0	0	0			0.645035	0.185403		0	0	0			0.437959	0.209481		0	8.66966e-05	5.28739e-05			0.209636	0.238818		0	4.14089e-06	4.14089e-06
0.32329	0.11436		0	0	0			0.102765	0.0677848		0	0	0			0.265661	0.0953933		0	8.66966e-05	5.28739e-05			0.0119942	-0.00123908		0	4.14089e-06	4.14089e-06
0.509546	0.135278		0	0	0			0.116617	0.00150162		0	0	0			0.123148	0.0186435		0	8.66966e-05	5.28739e-05			0	0		0	4.14089e-06	4.14089e-06
0.222915	0.138597		0	0	0			0.369321	0.165984		0	0	0			0.106799	0.0680273		0	8.66966e-05	5.28739e-05			0.231648	0.125785		0	4.14089e-06	4.14089e-06
0.628327	0.286149		0	0	0			0.22606	0.025869		0	0	0			0.00539695	0		0	8.66966e-05	5.28739e-05			0	0		0	4.14089e-06	4.14089e-06
0.446072	0.393043		0	0	0			0.0188916	0		0	0	0			0.0883288	0.0596053		0	8.66966e-05	5.28739e-05			0.515859	0.440082		0	4.14089e-06	4.14089e-06
0.61172	0.133991		0	0	0			0.279305	0.0946806		0	0	0			0.0401392	0.00407264		0	8.66966e-05	5.28739e-05			0.380446	0.348025		0	4.14089e-06	4.14089e-06
	0.0713919		0	0	0			0	0		0	0	0			0	0		0	8.66966e-05	5.28739e-05			0	0		0	4.14089e-06	4.14089e-06
0.00526374	0		0	0	0			0.286006	0.121487		0	0	0			0.0481844	0.00424714		0	8.66966e-05	5.28739e-05			0.0766816	0.0234133		0	4.14089e-06	4.14089e-06
0.560192	0.110779		0	0	0			0.0299447	0.00125753		0	0	0			0.110885	0.0171168		0	8.66966e-05	5.28739e-05			0	0		0	4.14089e-06	4.14089e-06
0.00429481	0		0	0	0			0.0681352	0.0638124		0	0	0			0.316148	0.192889		0	8.66966e-05	5.28739e-05			0.0436344	0.0339183		0	4.14089e-06	4.14089e-06
0.667412	0.130284		0	0	0			0.0635781	0.00244615		0	0	0			0.126004	0.000534531		0	8.66966e-05	5.28739e-05			0.224866	0.0736531		0	4.14089e-06	4.14089e-06
0.350954	0.0322693		0	0	0						0	0	0			0.168933	0.0566646		0	8.66966e-05	5.28739e-05			0.29628	0.272028		0	4.14089e-06	4.14089e-06
0.748566	0.153483		0	0	0			0.363991	0.024558		0	0	0			0.108088	0.0104114		0	8.66966e-05	5.28739e-05			0.0019182	0.00116884		0	4.14089e-06	4.14089e-06
0.717159	0.0836132		0	0	0			0	0		0	0	0			0.205024	0.155092		0	8.66966e-05	5.28739e-05			0.271263	0.209743		0	4.14089e-06	4.14089e-06
0.199785	0.106035		0	0	0			0.121694	0		0	0	0			0.236033	0.0997624		0	8.66966e-05	5.28739e-05			0.479202	0.437951		0	4.14089e-06	4.14089e-06
0.65732	0.168368		0	0	0			0	0		0	0	0			0.0729646	0.0457184		0	8.66966e-05	5.28739e-05			0.0704359	0		0	4.14089e-06	4.14089e-06
0.613774	0.121433		0	0	0			0.288211	0.0678563		0	0	0			0.144896	0.0103311		0	4.21504e-05	2.9798e-05			0.134993	0.0139894		0	4.14089e-06	4.14089e-06
0.527092	0.179827		0	0	0			0.0820208	0.00179006		0	0	0			0.280159	0.237531		0	4.21504e-05	2.9798e-05			0.219225	0.205297		0	4.14089e-06	4.14089e-06
0.624742	0.387213		0	0	0						0	0	0			0.0744498	0.0229986		0	4.21504e-05	2.9798e-05			0.498473	0.381619		0	4.14089e-06	4.14089e-06
0.0229284	0		0	0	0			0.0970044	0.0025615		0	0	0			0.218758	0.0603001		0	4.21504e-05	2.9798e-05			0.0860547	0.0226085		0	4.14089e-06	4.14089e-06
0.217844	0.0223393		0	0	0			0.0831126	0.0205929		0	0	0			0.274194	0.214252		0	6.42067e-05	3.65576e-05			0.346421	0.306438		0	4.14089e-06	4.14089e-06
0.488066	0.037553		0	0	0						0	0	0			0.106183	0.0626313		0	6.42067e-05	3.65576e-05			0.0398091	0.0156189		0	4.14089e-06	4.14089e-06
0.152399	0.117636		0	0	0			0.0830334	0		0	0	0			0.0847846	0.0130205		0	4.01847e-05	2.8263e-05			0.26134	0.19681		0	4.14089e-06	4.14089e-06
0.374491	0.328595		0	0	0			0.10132	0		0	0	0			0.401351	0.126354		0	4.01847e-05	2.8263e-05			0.0484839	0		0	4.14089e-06	4.14089e-06
0.396808	0.304861		0	0	0			0.444287	0.460034		0	0	0			0.0699405	0.0273468		0	4.01847e-05	2.8263e-05			0.00189157	0		0	4.14089e-06	4.14089e-06
0.0108368	0		0	0	0			0.02473	0		0	0	0			0.0832453	0.0559025		0	4.01847e-05	2.8263e-05			0.0200672	0.0140104		0	4.14089e-06	4.14089e-06
0.310459	0.138471		0	0	0			0.0935181	0		0	0	0			0.193025	0.0850416		0	4.01847e-05	2.8263e-05			0.126602	0.0455235		0	4.14089e-06	4.14089e-06
0.128565	0.0541595		0	0	0			0.183921	0.0612207		0	0	0			0.324672	0.109374		0	4.01847e-05	2.8263e-05			0.192492	0.106924		0	4.14089e-06	4.14089e-06
0.262285	0.0232688		0	0	0			0.00580225	0		0	0	0			0.255353	0.103521		0	4.01847e-05	2.8263e-05			0.0199604	0		0	4.14089e-06	4.14089e-06
0	0		0	0	0			0.220981	0.173149		0	0	0			0.237544	0.19687		0	4.01847e-05	2.8263e-05			0.0574658	0.0178616		0	4.14089e-06	4.14089e-06
0.0593764	0		0	0	0			0.283943	0.08408		0	0	0			0	0		0	4.01847e-05	2.8263e-05			0.23105	0.177114		0	4.14089e-06	4.14089e-06
0.600739	0.345486		0	0	0			0.00488871	0		0	0	0			0.166999	0.0305161		0	4.01847e-05	2.8263e-05			0.0910437	0.070049		0	4.14089e-06	4.14089e-06
0.16347	0.028154		0	0	0			0.123634	0		0	0	0			0.0903795	0.00892062		0	4.01847e-05	2.8263e-05			0.0207418	0.0129866		0	4.14089e-06	4.14089e-06
0.664549	0.0732158		0	0	0						0	0	0			0.129142	0.103214		0	4.01847e-05	2.8263e-05			0.223061	0.125482		0	4.14089e-06	4.14089e-06
0.298851	0.0511452		0	0	0			0	0		0	0	0			0.044409	0.00121022		0	4.01847e-05	2.8263e-05			0.00145696	0		0	4.14089e-06	4.14089e-06
0.596392	0.496966		0	0	0			0.178308	0		0	0	0			0.0684842	0.00742957		0	4.01847e-05	2.8263e-05			0.55981	0.493078		0	4.14089e-06	4.14089e-06
0.815573	0.178305		0	0	0			0.211673	0.0568519		0	0	0			0.325293	0.112979		0	4.01847e-05	2.8263e-05			0.422457	0.136159		0	4.14089e-06	4.14089e-06
0.0476761	0.00315931		0	0	0			0.157187	0.0321661		0	0	0			0.131937	0.0171437		0	4.01847e-05	2.8263e-05			0.569745	0.366396		0	4.14089e-06	4.14089e-06
	0.0767877		0	0.000280616	0.000280616			0.314835	0.0274243		0	0	0			0.136502	0.0872495		0	4.01847e-05	2.8263e-05			0.396888	0.353333		0	4.14089e-06	4.14089e-06
0.346122	0.306032		0	0.000280616	0.000280616			0.104461	0.0054603		0	0	0			0.10893	0.042165		0	4.01847e-05	2.8263e-05			0.0114534	0		0	0	0
0.201921	0.0630091		0	0.000280616	0.000280616			0.227712	0.00667135		0	0	0			0.137586	0.0259599		0	4.01847e-05	2.8263e-05			0	0		0	0	0
0.311328	0.0689599		0	0.000280616	0.000280616						0	0	0			0.257838	0.0653188		0	4.01847e-05	2.8263e-05			0.0338306	0.0168857		0	0	0
0.326734	0.315942		0	0.000280616	0.000280616						0	0	0			0.0298535	0		0	4.01847e-05	2.8263e-05			0.515757	0.460015		0	0	0
0.519734	0.390694		0	0.000280616	0.000280616			0.294416	0.0278462		0	0	0			0.264063	0.139634		0	4.01847e-05	2.8263e-05			0.169249	0.101711		0	0	0
0.162834	0.0961578		0	0.000280616	0.000280616			0.195685	0.0388458		0	0	0			0.121275	0.0150423		0	4.01847e-05	2.8263e-05			0.0797713	0.0440402		0	0	0
0.00927061	0.00968103		0	0.000280616	0.000280616			0.0859565	0.00136321		0	0	0			0.128465	0.0718969		0	2.20563e-05	2.20563e-05			0.348092	0.282615		0	0	0
0.0645879	0.00649056		0	0.000280616	0.000280616			0.00370939	0		0	0	0			0.352124	0.276554		0	2.20563e-05	2.20563e-05			0.531199	0.469628		0	0	0
0.0803128	0.0283406		0	0.000280616	0.000280616			0.0117684	0		0	0	0			0.236911	0.0870881		0	2.20563e-05	2.20563e-05			0.192621	0.0969884		0	0	0
0.00914534	0.000946277		0	0.000280616	0.000280616			0.132217	0.0132028		0	0	0			0.204304	0.125327		0	2.20563e-05	2.20563e-05			0.148835	0.0726981		0	2.46481e-05	2.46481e-05
0.404717	0.128028		0	0.000280616	0.000280616			0.118247	0.0357476		0	0	0			0.0691539	0.0505279		0	2.20563e-05	2.20563e-05			0.00723197	0.000209129		0	2.46481e-05	2.46481e-05
0.0841364	0.00243543		0	0.000383541	0.000296918			0.000992413	0.000166584		0	0	0			0.0554002	0.00706183		0	2.20563e-05	2.20563e-05			0.231655	0.102032		0	2.46481e-05	2.46481e-05
0.0741928	0.00793288		0	0.000383541	0.000296918			0.226818	0.0345685		0	0	0			0.0317728	0.0107094		0	2.20563e-05	2.20563e-05			0.128605	0.112292		0	2.46481e-05	2.46481e-05
0.109313	0.068047		0	0.000383541	0.000296918			0.206338	0.114807		0	0	0			0.0518598	0.047086		0	2.20563e-05	2.20563e-05			0.231117	0.076089		0	2.46481e-05	2.46481e-05
0.475749	0.0614092		0	0.000383541	0.000296918			0	0		0	0	0			0.00438224	0.000639886		0	2.20563e-05	2.20563e-05			0.393794	0.317571		0	2.46481e-05	2.46481e-05
0.0784108	0.00218292		0	0.000383541	0.000296918			0.163079	0.0125898		0	0	0			0.0970625	0.0666021		0	2.20563e-05	2.20563e-05			0.189399	0.176581		0	2.46481e-05	2.46481e-05
0.263946	0.220991		0	0.000383541	0.000296918				0.00184147		0	0	0			0.150753	0.0780102		0	2.20563e-05	2.20563e-05			0.308683	0.295799		0	2.46481e-05	2.46481e-05
0.663255	0.15587		0	0.000383541	0.000296918			0.0148263	0.00181367		0	0	0			0.0256956	0.000759245		0	2.20563e-05	2.20563e-05			0.055867	0.0150697		0	2.46481e-05	2.46481e-05
0.464623	0.0894713		0	0.000383541	0.000296918			0.1178	0.0276872		0	0	0			0.0659617	0.0354451		0	2.20563e-05	2.20563e-05			0.346348	0.244353		0	2.46481e-05	2.46481e-05
0	0		0	0.000383541	0.000296918			0.121433	0.0401205		0	0	0			0.0805855	0		0	2.20563e-05	2.20563e-05			0	0		0	2.46481e-05	2.46481e-05
0	0		0	0.000383541	0.000296918			0.126676	0.0331854		0	0	0			0.0768145	0.00609312		0	2.20563e-05	2.20563e-05			0.252736	0.289548		0	2.46481e-05	2.46481e-05
0.00669858	0		0	0.000383541	0.000296918			0.098719	0.0486491		0	0	0			0.256729	0.076984		0	2.20563e-05	2.20563e-05			0.143386	0.0629834		0	5.10233e-05	3.57302e-05
0	0		0	0.000383541	0.000296918			0.162409	0.0793279		0	0	0			0.0262262	0.0109737		0	2.20563e-05	2.20563e-05			0	0		0	5.10233e-05	3.57302e-05
0.174622	0.0634856		0	0.000383541	0.000296918			0	0		0	0	0			0.0889368	0.0203804		0	2.20563e-05	2.20563e-05			0.463192	0.403516		0	5.10233e-05	3.57302e-05
0.280422	0.00213665		0	0.000383541	0.000296918			0.127114	0.0329466		0	0	0			0.137552	0.082199		0	2.20563e-05	2.20563e-05			0.183352	0.0680453		0	5.10233e-05	3.57302e-05
0.27778	0.181649		0	0.000383541	0.000296918			0.308424	0.18195		0	0	0			0.0345214	0		0	2.20563e-05	2.20563e-05			0.120681	0.0741397		0	5.10233e-05	3.57302e-05
0.479775	0.0681029		0	0.000383541	0.000296918			0.067168	0.043026		0	0	0			0.291382	0.0635251		0	2.20563e-05	2.20563e-05			0.380879	0.349367		0	5.10233e-05	3.57302e-05
0.108557	0.0126018		0	0.000383541	0.000296918			0.324836	0.139991		0	0	0			0.0990261	0.0380193		0	2.20563e-05	2.20563e-05			0.108582	0.00851025		0	5.10233e-05	3.57302e-05
0.0137942	0.0138453		0	0.000383541	0.000296918			0.402948	0.164658		0	0	0			0.120838	0.0606028		0	2.20563e-05	2.20563e-05			0.0582116	0.0231798		0	5.10233e-05	3.57302e-05
0.0949946	0.0114396		0	0.000383541	0.000296918			0.275436	0.0696294		0	0	0			0.301769	0.0223172		0	2.20563e-05	2.20563e-05			0.381524	0.338975		0	5.10233e-05	3.57302e-05
0	0		0	0.000383541	0.000296918			0.198722	0.149067		0	0	0			0.131606	0.0583257		0	2.20563e-05	2.20563e-05			0.0116612	0.00169483		0	5.10233e-05	3.57302e-05
0.00751275	0		0	0.000383541	0.000296918			0.00403114	0.00153288		0	0	0			0.172646	0.127787		0	0	0			0.236728	0.184109		0	5.10233e-05	3.57302e-05
0.276275	0.105026		0	0.000383541	0.000296918			0.257406	0.10095		0	0	0			0	0		0	0	0			0.002383	0.00206294		0	5.10233e-05	3.57302e-05
0.172212	0.0387866		0	0.000383541	0.000296918			0.104982	0.063189		0	0	0			0.216222	0.0915408		0	0	0			0.523891	0.493173		0	5.10233e-05	3.57302e-05
0.283058	0.181415		0	0.000383541	0.000296918			0.344834	0.188425		0	0	0			0.00286296	0		0	0	0			0.199434	0.139443		0	5.10233e-05	3.57302e-05
0.00373878	0		0	0.000383541	0.000296918			0.461577	0.24651		0	0	0			0.290395	0.0704228		0	0	0			0.21983	0.116781		0	5.10233e-05	3.57302e-05
0.0147313	0		0	0.000383541	0.000296918			0.271695	0.0618142		0	0	0			0.104496	0.00377641		0	0	0			0	0		0	5.10233e-05	3.57302e-05
0	0		0	0.000383541	0.000296918			0	0		0	0	0			0.154278	0.0389202		0	0	0			0.0809117	0.0251441		0	5.10233e-05	3.57302e-05
0	0		0	0.000383541	0.000296918			0.17674	0.0438977		0	0	0			0.131172	0.092503		0	0	0			0.0528717	0.0416554		0	5.10233e-05	3.57302e-05
0.542337	0.262833		0	0.000383541	0.000296918			0.0772238	0.0249051		0	0	0			0.0996484	0.0782742		0	0	0			0.204549	0.115594		0	5.10233e-05	3.57302e-05
0.0827074	0		0	0.000383541	0.000296918			0.242361	0.131088		0	0	0			0	0		0	0	0			0.00545529	0.00687812		0	5.10233e-05	3.57302e-05
0.31168	0.219017		0	0.000383541	0.000296918			0.302293	0.175418		0	0	0			0.124019	0.0391748		0	0	0			0.106918	0.0870248		0	5.10233e-05	3.57302e-05
0.0193521	0		0	0.000383541	0.000296918			0.0822926	0.00465859		0	0	0			0.0842405	0.038381		0	0	0			0	0		0	5.10233e-05	3.57302e-05
0	0		1.42634e-07	0.000383541	0.000296918			0.0989164	0.0175192		0	0	0			0.0756188	0.00472128		0	0	0			0.0400509	0.0117173		0	5.10233e-05	3.57302e-05
0	0		2.41558e-06	0.000383541	0.000296918			0.124066	0.0429845		0	0	0			0.150794	0.0915552		0	0	0			0.00612687	0		0	5.10233e-05	3.57302e-05
0	0		5.71682e-06	0.000383541	0.000296918			0.14668	0.040108		0	0	0			0.197045	0.0518325		0	0	0			0.249991	0.203921		0	5.10233e-05	3.57302e-05
	0.0810476		9.10845e-06	0.000413886	0.000297667			0.0130138	0		0	0	0			0.140985	0.0770241		0	0	0			0.0373071	0.0242059		0	5.10233e-05	3.57302e-05
0.607131	0.371934		1.40986e-05	0.000413886	0.000297667			0.155659	0.0522015		0	0	0			0.303842	0.141574		0	0	0			0.125589	0.117036		0	5.10233e-05	3.57302e-05
	0		2.35861e-05	0.000413886	0.000297667			0.446188	0.324631		0	0	0			0.108239	0.0211023		0	0	0			0.179322	0.121218		0	5.10233e-05	3.57302e-05
	0.0387099		3.50418e-05	0.00013327	0.00010671			0.135082	0.00613609		0	0	0			0.160137	0.110995		0	0	0			0.133676	0.121271		0	5.10233e-05	3.57302e-05
	0.249367		4.73174e-05	0.00013327	0.00010671			0.0690781	0.00362101		0	0	0			0.0720152	0.0581934		0	0	0			0	0		0	5.10233e-05	3.57302e-05
-0.00826118	-0.000931735		5.98909e-05	0.00013327	0.00010671			0.417973	0.229877		0	0	0			0.143508	0.104837		0	0	0			0.0461411	0.0250191		0	5.10233e-05	3.57302e-05
0.0876741	0.0220659		7.30652e-05	0.00013327	0.00010671			0.155038	0.00837085		0	0	0			0.357092	0.19523		0	0	0			0.323294	0.129739		0	5.10233e-05	3.57302e-05
0.109987	0		8.69375e-05	0.00013327	0.00010671			0.186048	0.0211004		0	0	0			0.10581	0.0836756		0	0	0			0.00257842	0		0	5.10233e-05	3.57302e-05
0.0604276	0		0.000101621	0.00013327	0.00010671			0.0792269	0.0496259		0	0	0			0.0749382	0.0188946		0	0	0			0.282051	0.204041		0	5.10233e-05	3.57302e-05
0.109359	0.0468729		0.000116454	0.00013327	0.00010671			0.0181728	0		0	0	0			0.00929832	0		0	0	0			0.308781	0.267111		0	5.10233e-05	3.57302e-05
0	0		0.000131682	0.00013327	0.00010671			0.177031	0.0171062		0	0	0			0.100534	0.0359714		0	0	0			0.0429547	0.0219175		0	5.10233e-05	3.57302e-05
0.0242597	0.00684931		0.000147171	0.00013327	0.00010671			0.0462282	0.0145236		0	4.12093e-05	4.12093e-05			0.105765	0.029945		0	0	0			0	0		0	5.10233e-05	3.57302e-05
0.362183	0.105399		0.000164147	0.00013327	0.00010671			0.0538106	0.00395404		0	4.12093e-05	4.12093e-05			0.0347654	0.00110331		0	0	0			0.215026	0.17223		0	5.10233e-05	3.57302e-05
0.150466	0.00248994		0.000181546	0.000147292	0.000107272			0.153257	0.0836278		0	4.12093e-05	4.12093e-05			0.0400447	0.0102215		0	0	0			0.115836	0.03336		0	2.63752e-05	2.63752e-05
0	0		0.00019926	0.000147292	0.000107272			0.165888	0.13458		0	4.12093e-05	4.12093e-05			0.156221	0.0735495		0	0	0			0.251457	0.150954		0	2.63752e-05	2.63752e-05
0	0		0.000219458	4.43667e-05	3.3167e-05			0.167813	0.0752342		0	4.12093e-05	4.12093e-05			0.120018	0.0193288		0	0	0			0	0		0	2.63752e-05	2.63752e-05
0	0		0.000239705	4.43667e-05	3.3167e-05			0.0480643	0.0104094		0	4.12093e-05	4.12093e-05			0.0953572	0.0154802		0	0	0			0.0906547	0.0655657		0	2.63752e-05	2.63752e-05
0	0		0.000260067	4.43667e-05	3.3167e-05			0.0297293	0		0	4.12093e-05	4.12093e-05			0.268002	0.106646		0	0	0			0	0		0	2.63752e-05	2.63752e-05
-0.0383786	0		0.00028051	4.43667e-05	3.3167e-05			0.215326	0.133601		0	4.12093e-05	4.12093e-05			0.255928	0.0623259		0	0	0			0.0148729	0.00902345		0	2.63752e-05	2.63752e-05
0	0		0.000306007	4.43667e-05	3.3167e-05			0.0373452	0.00557623		0	4.12093e-05	4.12093e-05			0.386897	0.102971		0	0	0			0.071502	0.0494856		0	2.63752e-05	2.63752e-05
0.138812	0.0748326		0.00033167	4.43667e-05	3.3167e-05			0.19786	0.0591458		0	4.12093e-05	4.12093e-05			0.0727918	0.00488338		0	0	0			0.0801977	0.0297759		0	2.63752e-05	2.63752e-05
0.192206	0.00534828		0.000358276	4.43667e-05	3.3167e-05			0.106252	0.0173801		0	4.12093e-05	4.12093e-05			0.222001	0.0552279		0	0	0			0.423827	0.331968		0	2.63752e-05	2.63752e-05
0.304787	0.23009		0.000384895	4.43667e-05	3.3167e-05			0.0973348	0.0394989		0	4.12093e-05	4.12093e-05			0.135297	0.0463525		0	0	0			0.183064	0.0884876		0	2.63752e-05	2.63752e-05
0.319492	0.0550729		0.000411662	4.43667e-05	3.3167e-05			0	0		0	4.12093e-05	4.12093e-05			0.085027	0.0311819		0	0	0			0	0		0	2.63752e-05	2.63752e-05
0	0		0.000441065	4.43667e-05	3.3167e-05			0	0		0	4.12093e-05	4.12093e-05			0.311462	0.141489		0	0	0			0	0		0	2.63752e-05	2.63752e-05
0.0172176	0.0148766		0.000471272	4.43667e-05	3.3167e-05			0.15537	0.0137996		0	4.12093e-05	4.12093e-05			0.160909	0		0	0	0			0.00467475	0		0	8.84313e-06	8.84313e-06
0.00592073	0		0.000501492	4.43667e-05	3.3167e-05			0.291486	0.0144842		0	4.12093e-05	4.12093e-05			0.0278592	0.00422028		0	0	0			0.0220452	0.00135485		0	8.84313e-06	8.84313e-06
0.00100992	0		0.000535869	4.43667e-05	3.3167e-05			0.297891	0.0208443		0	4.12093e-05	4.12093e-05			0.0813605	0.0406187		0	0	0			0.0489267	0.0272637		0	8.84313e-06	8.84313e-06
0.327735	0.0723202		0.000570706	4.14636e-05	3.33727e-05			0.182684	0.0829122		0	4.12093e-05	4.12093e-05			0.376949	0.284659		0	0	0			0.526341	0.512168		0	8.84313e-06	8.84313e-06
0.0261816	0		0.000605653	4.14636e-05	3.33727e-05			0.0956826	0.0596841		0	4.12093e-05	4.12093e-05			0.188657	0.0331524		0	0	0			0.322253	0.240761		0	8.84313e-06	8.84313e-06
0.072268	0.021651		0.000641287	4.14636e-05	3.33727e-05			0.0184143	0		0	4.12093e-05	4.12093e-05			0	0		0	0	0			0	0		0	8.84313e-06	8.84313e-06
0	0		0.000677336	4.14636e-05	3.33727e-05			0.241709	0.158887		0	4.12093e-05	4.12093e-05			0.0804166	0.0286722		0	0	0			0.139387	0.122807		0	8.84313e-06	8.84313e-06
-7.49844e-05	0		0.000714288	4.14636e-05	3.33727e-05			0.147218	0.0221716		0	4.12093e-05	4.12093e-05			0.0303887	0		0	0	0			0	0		0	8.84313e-06	8.84313e-06
0	0		0.000754721	4.14636e-05	3.33727e-05			0.284658	0.197608		0	4.12093e-05	4.12093e-05			0.0995318	0.0124378		0	0	0			0.439004	0.414662		0	8.84313e-06	8.84313e-06
0.043515	0.00625964		0.000798509	4.14636e-05	3.33727e-05				0.0741191		0	4.12093e-05	4.12093e-05			0.0198885	0.00207337		0	0	0			0.223291	0.179643		0	8.84313e-06	8.84313e-06
0.117194	0.074418		0.000843061	4.14636e-05	3.33727e-05			0.0417235	0.00662704		0	4.12093e-05	4.12093e-05			0.328726	0.21692		0	0	0			0.0148728	0		0	0.000331882	0.000322979
0.299622	0.235453		0.000888446	4.14636e-05	3.33727e-05			0.093827	0		0	-2.2811e-05	7.68407e-05			0.0528983	0.0166388		0	0	0			0.0925538	0.0704793		0	0.000331882	0.000322979
-0.00313509	0		0.000934967	4.14636e-05	3.33727e-05			0.101028	0.0360372		0	-2.2811e-05	7.68407e-05			0.17004	0.0397265		0	5.66266e-05	5.66266e-05			0	0		0	0.000331882	0.000322979
0.298022	0.00308555		0.000982577	4.14636e-05	3.33727e-05				0.0469163		0	-2.2811e-05	7.68407e-05			0.0773129	0.0235771		0	5.66266e-05	5.66266e-05			0	0		0	0.000331882	0.000322979
0.000761367	0		0.00103472	6.33485e-05	3.94417e-05				0.240301		0	-2.2811e-05	7.68407e-05			0.168926	0.0967729		0	5.66266e-05	5.66266e-05			0.301976	0.111566		0	0.000331882	0.000322979
0.159627	0.0758216		0.00108744	6.33485e-05	3.94417e-05				0		0	-2.2811e-05	7.68407e-05			0.000644372	0.00133112		0	5.66266e-05	5.66266e-05			0.0202352	0.0146822		0	0.000331882	0.000322979
0.00180243	0		0.00114127	6.33485e-05	3.94417e-05			0.172277	0.0983206		0	-2.2811e-05	7.68407e-05			0.109693	0.00167025		0	5.66266e-05	5.66266e-05			0	0		0	0.000331882	0.000322979
0.199276	0		0.00119528	6.33485e-05	3.94417e-05			0	0		0	-2.2811e-05	7.68407e-05			0.148269	0.00471615		0	5.66266e-05	5.66266e-05			0	0		0	0.000331882	0.000322979
0.042064	0		0.00125094	6.33485e-05	3.94417e-05			0.175789	0.118651		4.37226e-08	-2.2811e-05	7.68407e-05			0.100237	0.0101047		0	5.66266e-05	5.66266e-05			0.0209446	0.00105888		0	0.000331882	0.000322979
0	0		0.00130815	0.000120556	6.84133e-05			0.144013	0.080714		1.31188e-06	-2.2811e-05	7.68407e-05			0.0640331	0.0253951		0	5.66266e-05	5.66266e-05			0	0		0	0.000331882	0.000322979
0	0		0.00136604	0.000123071	6.83691e-05			0.0740049	0.013928		3.30732e-06	-2.2811e-05	7.68407e-05			0.248879	0.0474902		0	5.66266e-05	5.66266e-05			0.11632	0.0924812		0	0.000331882	0.000322979
0.0110446	0		0.00142598	0.000123071	6.83691e-05			0.135074	0.0704276		7.31412e-06	-2.2811e-05	7.68407e-05			0.205063	0.0769491		0	5.66266e-05	5.66266e-05			0.268084	0.123969		0	0.000331882	0.000322979
0.326326	0.0671337		0.00149561	0.000123071	6.83691e-05			0.113432	0.0404464		1.37746e-05	-2.2811e-05	7.68407e-05			0.065084	0.00672071		0	5.66266e-05	5.66266e-05			0.00948386	0.00826297		0	0.000331882	0.000322979
0.0248416	0.00589443		0.00156432	0.000123071	6.83691e-05			0.224877	0.0750284		2.14391e-05	-2.2811e-05	7.68407e-05			0.119465	0.0101908		0	5.66266e-05	5.66266e-05			0.000177926	0		0	0.000331882	0.000322979
0.0114762	0		0.00163288	0.000123071	6.83691e-05			0.0883127	0.0101348		2.92688e-05	-2.2811e-05	7.68407e-05			0	0		0	5.66266e-05	5.66266e-05			0.0704151	0.0329724		0	0.000331882	0.000322979
0.257592	0.0859208		0.00170139	9.27258e-05	6.21963e-05			0.00804005	0		3.74267e-05	-2.2811e-05	7.68407e-05			0.141821	0.0301298		0	5.66266e-05	5.66266e-05			0	0		0	0.000331882	0.000322979
0.0176701	0		0.00177096	9.27258e-05	6.21963e-05			0	0		4.57989e-05	-2.2811e-05	7.68407e-05			0.171429	0.106099		0	5.66266e-05	5.66266e-05			0.0300956	0.0399964		0	0.000331882	0.000322979
0.0660306	0.058108		0.00183624	9.27258e-05	6.21963e-05			0.203995	0.0644292		5.43988e-05	-1.90042e-05	7.6958e-05			0.0267134	0.0116783		0	5.66266e-05	5.66266e-05			0	0		0	0.000331882	0.000322979
0.192706	0.0332251		0.00189979	9.27258e-05	6.21963e-05			0.248082	0.0294721		6.33303e-05	-1.90042e-05	7.6958e-05			0.224358	0.0521044		0	5.66266e-05	5.66266e-05			0.0284516	0.0309064		0	0.000331882	0.000322979
0.24064	0.0704521		0.00196265	9.27258e-05	6.21963e-05			0.240586	0.0415524		7.2748e-05	-1.90042e-05	7.6958e-05			0.154887	0.0238754		0	5.66266e-05	5.66266e-05			0	0		0	0.000331882	0.000322979
0.0201622	0		0.00202698	0.000123776	6.86657e-05			0.160285	0.101039		8.34516e-05	-1.90042e-05	7.6958e-05			0.140487	0.0146694		0	5.66266e-05	5.66266e-05			0.2165	0.188559		0	0.000331882	0.000322979
0.0840522	0		0.00209138	0.000123776	6.86657e-05			0.226695	0.0348075		9.42338e-05	-1.90042e-05	7.6958e-05			0.253292	0.182114		0	5.66266e-05	5.66266e-05			0	0		0	0.000331882	0.000322979
0.0265261	0.000596842		0.0021634	0.000123776	6.86657e-05			0.100928	0.0451053		0.000106515	-1.90042e-05	7.6958e-05			0.086459	0.0227662		0	5.66266e-05	5.66266e-05			0.0319872	0.0255827		0	0.00041776	0.000332456
0.12174	0.0397372		0.00223915	0.000123776	6.86657e-05			0.284618	0.0973771		0.000120683	-1.90042e-05	7.6958e-05			0.18708	0.0482799		0	5.66266e-05	5.66266e-05			0	0		0	0.00041776	0.000332456
0.0531194	0		0.00231598	0.000123776	6.86657e-05			0.156043	0.0432119		0.000135153	-1.90042e-05	7.6958e-05			0.0826766	0.0159614		0	5.66266e-05	5.66266e-05			0	0		0	0.00041776	0.000332456
0.374107	0.0986629		0.00239486	0.000123776	6.86657e-05			0.00490102	0		0.000151382	2.88433e-05	9.08242e-05			0.122592	0		0	5.66266e-05	5.66266e-05			0.0415778	0.0306386		0	0.00041776	0.000332456
0.231496	0.02221		0.00247414	0.000204017	0.000103673			0.0833543	0.0487685		0.000169451	-1.2366e-05	8.08086e-05			0.0241496	0.00406697		0	5.66266e-05	5.66266e-05			0.0749885	0.00552316		0	0.00041776	0.000332456
0.00749769	0		0.00255238	0.000204017	0.000103673			0.00184028	0		0.000188818	0.000392416	0.000413016			0.101227	0.0365025		0	5.66266e-05	5.66266e-05			0	0		0	0.00041776	0.000332456
0.0240901	0		0.00263211	0.000257469	0.000121202			0.10475	0.0687534		0.000208666	0.000395747	0.000412965			0.0202657	0		0	5.66266e-05	5.66266e-05			0.336076	0.263919		0	0.00041776	0.000332456
0	0		0.00271245	0.000257469	0.000121202			0	0		0.000228737	0.000395747	0.000412965			0.0259717	0.00110842		0	5.66266e-05	5.66266e-05			0.10969	0.0560598		0	0.00041776	0.000332456
0.0134812	0.000512449		0.00279056	0.000309026	0.000129639			0	0		0.000249308	0.000395747	0.000412965			0.0296109	0.00185504		0	5.66266e-05	5.66266e-05			0.1536	0.137105		0	0.00041776	0.000332456
0.00931898	0.00594253		0.00286878	0.000309026	0.000129639			0	0		0.000271646	0.000395747	0.000412965			0.213581	0.133162		0	5.66266e-05	5.66266e-05			0.122792	0.0288514		0	0.00041776	0.000332456
0.0645082	0.0104522		0.00294919	0.000435648	0.000176754			0.000391486	0		0.000293995	0.000395747	0.000412965			0.0637093	0		0	5.66266e-05	5.66266e-05			0	0		0	0.00041776	0.000332456
0.41773	0.115473		0.00303107	0.000435648	0.000176754			0.0288557	0		0.000324473	0.000427643	0.000413573			0.10454	0.0122278		0	5.66266e-05	5.66266e-05			0.0871191	0.0205869		0	0.00041776	0.000332456
0.149748	0		0.00310804	0.000435648	0.000176754			0.161794	0.0425847		0.000355064	0.000427643	0.000413573			0.17294	0.0600313		0	5.66266e-05	5.66266e-05			0	0		0	0.00041776	0.000332456
0.0547507	0.0258035		0.00318766	0.000435648	0.000176754			0.0338255	0		0.000387775	0.000427643	0.000413573			0	0		0	5.66266e-05	5.66266e-05			0.283463	0.270513		0	0.00041776	0.000332456
0.373083	0.277771		0.0032781	0.000435648	0.000176754			0.145827	0.0396963		0.000420975	0.000427643	0.000413573			0.29734	0.07006		0	5.66266e-05	5.66266e-05			0.0834083	0.0552242		0	0.00041776	0.000332456
0.0369996	0		0.00336989	0.000435648	0.000176754			0.0402748	0.00035005		0.00045613	0.000427643	0.000413573			0.205535	0.025929		0	5.66266e-05	5.66266e-05			0.00094073	0		0	0.00041776	0.000332456
0.0318705	0		0.00346424	0.000435648	0.000176754			0.033143	0		0.000491487	0.000454657	0.000413885			0.023159	0.000472119		0	5.66266e-05	5.66266e-05			0.120666	0.0899569		0	0.00041776	0.000332456
0	0		0.00355988	0.000435648	0.000176754			0.0878617	0.0199194		0.000528293	0.000454657	0.000413885			0.194195	0.0929832		0	5.66266e-05	5.66266e-05			0.096484	0.0318604		0	0.00041776	0.000332456
0.0708652	0.0511162		0.00365517	0.000435648	0.000176754			0.119215	0.00132831		0.00056558	0.000454657	0.000413885			0.0562742	0.0143037		0	5.66266e-05	5.66266e-05			0.0431329	0.0132585		0	0.000408917	0.000332561
0.48389	0.117099		0.00375892	0.000435648	0.000176754			0.0644669	0.0291639		0.000606057	0.000454657	0.000413885			0.0951716	0.00535746		0	5.66266e-05	5.66266e-05			0	0.00127036		0	0.000408917	0.000332561
0.106298	0.00353534		0.00386011	0.000504524	0.000186444			0	0		0.000647894	0.000454657	0.000413885			0.021313	0		0	5.66266e-05	5.66266e-05			0.00681985	0		0	0.000408917	0.000332561
0.000693613	0		0.00396156	0.000592908	0.000200573			0.2279	0.0771605		0.00068998	0.000454657	0.000413885			0	0		0	5.66266e-05	5.66266e-05			0.0263956	0.0203184		0	0.000408917	0.000332561
0.0267037	0.0241308		0.00406564	0.000592908	0.000200573			0.124077	0.0111437		0.000732512	0.000540943	0.000420885			0.10153	0.0206462		0	6.22177e-05	5.67883e-05			0.195381	0.0787363		0	0.000408917	0.000332561
0.204092	0.00855442		0.00417034	0.000592908	0.000200573			0.161689	0		0.000776957	0.000540943	0.000420885			0.126308	0.0749667		0	6.22177e-05	5.67883e-05			0	0		0	0.000408917	0.000332561
0.00260699	0.00109425		0.00427607	0.000592908	0.000200573			0.187362	0.076223		0.000821974	0.000540943	0.000420885			0.12309	0.00377861		0	6.22177e-05	5.67883e-05			0.0205347	0.0211978		0	0.000408917	0.000332561
0.0153336	0		0.00438303	0.000592908	0.000200573			0.274565	0.100285		0.000868765	0.000540943	0.000420885			0.258598	0.0891832		0	6.22177e-05	5.67883e-05			0	0		0	0.000408917	0.000332561
0.0873146	0.0104838		0.00449095	0.000666062	0.00020931			0.0456733	0.003014		0.000915945	0.000540943	0.000420885			0.0202551	0.00116317		0	6.22177e-05	5.67883e-05			0.207947	0.136366		0	0.000408917	0.000332561
0.0351345	0.0147477		0.00459712	0.000666062	0.00020931			0.136837	0.0252228		0.000965429	0.000540943	0.000420885			0.0435803	0.0104641		0	6.22177e-05	5.67883e-05			0.00490551	0		0	0.000408917	0.000332561
0.013306	0		0.00470282	0.000666062	0.00020931			0	0.000346193		0.00101522	0.000540943	0.000420885			0.126218	0.0176498		0	6.22177e-05	5.67883e-05			0.0676729	0.0570213		0	8.58786e-05	8.58786e-05
	0		0.00480979	0.000666062	0.00020931			0	0		0.00106563	0.000604964	0.000414083			0.0377478	0.00162684		0	6.22177e-05	5.67883e-05			0.00788057	0		0	8.58786e-05	8.58786e-05
0	0		0.00491799	0.000690373	0.000209143			0.0757957	0.00754132		0.0011169	0.000604964	0.000414083			0.146029	0.0166088		0	5.59115e-06	5.59115e-06			0	0		0	8.58786e-05	8.58786e-05
0.00133831	0		0.00503403	0.000613117	0.000227785			0.0157952	0.00545837		0.00116951	0.000657533	0.000415849			0.110788	0.00568778		0	5.59115e-06	5.59115e-06			0	0		0	8.58786e-05	8.58786e-05
0.198731	0.00266481		0.00514643	0.000600307	0.000227593			0.0169679	0.00193586		0.00122265	0.000657533	0.000415849			0.135305	0		0	5.59115e-06	5.59115e-06			0	0		0	8.58786e-05	8.58786e-05
0.217881	0.0779053		0.00526327	0.000600307	0.000227593			0.0412532	0.00845118		0.00127905	0.000657533	0.000415849			0.161887	0.0634651		0	5.59115e-06	5.59115e-06			0	0		0	8.58786e-05	8.58786e-05
0.168649	0.0537197		0.0053813	0.000600307	0.000227593			0.162899	0.0489353		0.00133618	0.000657533	0.000415849			0.121333	0.0456526		0	5.59115e-06	5.59115e-06			0.00604695	0.000671203		0	8.58786e-05	8.58786e-05
0.0292365	0.014396		0.00550048	0.000600307	0.000227593			0.0831155	0.000429683		0.00139514	0.000657533	0.000415849			0.0167582	0		0	5.59115e-06	5.59115e-06			0	0		0	8.58786e-05	8.58786e-05
0.101059	0.0277732		0.00562003	0.000670767	0.000234599			0	0		0.00145506	0.000679004	0.000415711			0.0636676	0.00201991		0	5.59115e-06	5.59115e-06			0	0		0	8.58786e-05	8.58786e-05
0	0		0.0057429	0.00061356	0.000230644			0.110876	0.0246785		0.00151409	0.000826917	0.000436571			0.425488	0.213319		0	5.59115e-06	5.59115e-06			0.0568839	0.00158273		0	8.58786e-05	8.58786e-05
0.126836	0.00966266		0.00586606	0.000611045	0.000230766			0.0698095	0.0175722		0.0015737	0.000826917	0.000436571			0.190751	0.0706196		0	5.59115e-06	5.59115e-06			0	0		0	8.58786e-05	8.58786e-05
0	0		0.00598903	0.00062997	0.00023052			0.163052	0.00457568		0.00163401	0.000826917	0.000436571			0.027206	0		0	5.59115e-06	5.59115e-06			0	0		0	8.58786e-05	8.58786e-05
0.171318	0.0134939		0.00610466	0.000823591	0.00029266			0.0049004	0.00174334		0.00169331	0.000816589	0.000437092			0.141983	0.0243028		0	5.59115e-06	5.59115e-06			0	0		0	8.58786e-05	8.58786e-05
-0.00141121	0		0.00622006	0.000942442	0.000309483			0.0565795	0		0.00175187	0.000816589	0.000437092			0.0349024	0.00278128		0	5.59115e-06	5.59115e-06			0.0814189	0.0475502		0	8.58786e-05	8.58786e-05
0	0		0.00633772	0.000937234	0.00030985			0.0768305	0.041208		0.00181134	0.000816589	0.000437092			0.218328	0.076808		0	5.59115e-06	5.59115e-06			0.152787	0.121397		0	8.58786e-05	8.58786e-05
0.247676	0.11845		0.00646253	0.000937234	0.00030985			0.108271	0.0061046		0.00187113	0.000931892	0.000447774			0.232175	0.209103		0	5.59115e-06	5.59115e-06			0.0524114	0.0166587		0	8.58786e-05	8.58786e-05
0.370819	0.0850435		0.00658475	0.000937234	0.00030985			0.0969034	0.0204502		0.00193092	0.000945586	0.000447401			0.120925	0.0217424		0	5.59115e-06	5.59115e-06			0	0		0	8.58786e-05	8.58786e-05
0.367543	0.0519722		0.00670723	0.000937234	0.00030985			0.368997	0.0394285		0.00199105	0.000941779	0.000447549			0.171764	0.0669138		0	5.59115e-06	5.59115e-06			0.0064981	0		0	8.58786e-05	8.58786e-05
0.27367	0.204642		0.00683377	0.000861129	0.00032359			0.0280732	0		0.00205091	0.000941779	0.000447549			0.193369	0.060853		0	5.59115e-06	5.59115e-06			0.0573955	0.0372098		0	8.58786e-05	8.58786e-05
0.0461321	0		0.0069656	0.000861129	0.00032359			0.12835	0.0377885		0.00211126	0.000941779	0.000447549			0.0482271	0.00666386		0	5.59115e-06	5.59115e-06			0	0		0	8.58786e-05	8.58786e-05
0	0		0.00710327	0.000830079	0.000323726			0.0635544	0.0348255		0.0021724	0.000941779	0.000447549			0.106875	0.0243142		0	5.59115e-06	5.59115e-06			0	0		0	8.58786e-05	8.58786e-05
0.131554	0.0456301		0.00724096	0.000830079	0.000323726			0.148438	0.0418461		0.0022358	0.000941779	0.000447549			0.0214915	0		0	5.59115e-06	5.59115e-06			0.000860636	0		0	8.58786e-05	8.58786e-05
0	0		0.00737062	0.000841794	0.000323325			0.0588718	0.0132031		0.00230293	0.000941887	0.000447544			0.198865	0.0202011		0	5.59115e-06	5.59115e-06			0.00236508	0		0	0	0
0.433991	0.0710083		0.00749693	0.000841794	0.000323325			0.153829	0.0516757		0.0023693	0.00102828	0.000452148			0.0662729	0		0	5.59115e-06	5.59115e-06			0	0		0	0	0
0.447097	0.137714		0.00762208	0.000946147	0.000334429			0	0		0.00243545	0.00105894	0.000451765			0.376348	0.0623232		0	5.59115e-06	5.59115e-06			0	0		0	0	0
0.0736997	0.00811364		0.0077471	0.000946147	0.000334429			0.0617341	0		0.00250012	0.00103211	0.000450944			0.417172	0.108855		0	5.59115e-06	5.59115e-06			0.143015	0.124756		0	0	0
0.202251	0.0901367		0.00787322	0.000865906	0.000328999			0.00897388	0		0.00256342	0.00103211	0.000450944			0	0		0	5.59115e-06	5.59115e-06			0	0		0	0	0
0.056345	0.0195709		0.00800753	0.000865906	0.000328999			0.122637	0.0644046		0.00262752	0.00063275	0.000223065			0.0364819	0.00740682		0	5.59115e-06	5.59115e-06			0.0388806	0.0426712		0	0	0
0.00372763	0		0.00814075	0.000798432	0.000325402			0	0		0.00269517	0.000629418	0.000223232			0.055879	0.013561		0	5.59115e-06	5.59115e-06			0	0		0	0	0
0.218991	0.0585033		0.00827368	0.000798432	0.000325402			0.00406832	0		0.00276456	0.000629418	0.000223232			0.0119956	0.000953932		0	-6.92616e-07	8.49592e-06			0	0		0	0	0
0.151488	0.000900566		0.00840798	0.000746875	0.000323728			0.0900603	0		0.00283357	0.000656142	0.000223294			0.168362	0.0836322		0	-6.92616e-07	8.49592e-06			0.218094	0.146585		0	0	0
0.0383874	0.0534711		0.00854276	0.000746875	0.000323728			0.178792	0.0639118		0.002901	0.000656142	0.000223294			0.103635	0		0	-6.92616e-07	8.49592e-06			0.0621814	0.0266285		0	0	0
0.0780935	0.00814619		0.00867951	0.000620253	0.00030327			0.113348	0.0619728		0.00296899	0.000656142	0.000223294			0.141831	0.046902		0	-6.92616e-07	8.49592e-06			0.0669727	0.0488957		0	0	0
0.00503829	0.0063311		0.00881517	0.000620253	0.00030327			0.0559448	0.00552612		0.00302975	0.000624247	0.000222835			0.338054	0.091566		0	-6.92616e-07	8.49592e-06			0.0163372	0.000196596		0	0	0
0	0		0.00895369	0.000738543	0.00032089			0.188914	0.0852822		0.00309193	0.000624247	0.000222835			0.278874	0.0370125		0	-6.92616e-07	8.49592e-06			0.0493959	0.0159018		0	0	0
0.52679	0.192576		0.00909021	0.000820843	0.00032751			0.0275146	-3.08131e-05		0.00315292	0.000624247	0.000222835			0.0766709	0.0178402		0	-6.92616e-07	8.49592e-06			0	0		0	0	0
0.0475504	0.038262		0.00921642	0.000945014	0.000344268			0.245899	0.107775		0.00321549	0.000872049	0.000323647			0.00357585	0		0	-6.92616e-07	8.49592e-06			0	0		0	0	0
	0.0467181		0.00934278	0.00109636	0.000368225			0.0173887	0		0.00327716	0.000872049	0.000323647			0.0746537	0.0118341		0	-6.92616e-07	8.49592e-06			0.138963	0.127047		0	0	0
0.799059	0.295749		0.00946694	0.00109636	0.000368225			0.00282025	0		0.00333942	0.00088005	0.000323987			0.0818786	0.011299		0	-6.92616e-07	8.49592e-06			0	0		0	0	0
0.193078	0.117665		0.00959479	0.00109636	0.000368225			0.000418608	0		0.00340039	0.00088005	0.000323987			0	0		0	-6.92616e-07	8.49592e-06			0.00945239	0		0	0	0
0.621529	0.104309		0.00972444	0.00110982	0.000367652			0	0		0.00346111	0.000914917	0.000323931			0.0629799	0		0	-6.92616e-07	8.49592e-06			0.000120046	-0.00151826		0	0	0
0.425707	0.313592		0.00984683	0.00110982	0.000367652			0	0		0.00351866	0.000914917	0.000323931			0.292216	0.120571		0	-6.92616e-07	8.49592e-06			0	0		0	0	0
0.618739	0.114502		0.00997022	0.00104095	0.000365172			0.0981997	0		0.00357488	0.000914917	0.000323931			0.196433	0.0590421		0	-6.92616e-07	8.49592e-06			0.00377981	0		0	0	0
0.22012	0.166517		0.0100991	0.000955465	0.000359691			0.0882918	0.0789291		0.00363329	0.000914917	0.000323931			0.00734413	0		0	-6.92616e-07	8.49592e-06			0	0		0	0	0
0	0		0.0102262	0.000955465	0.000359691			0	0		0.00369131	0.000828631	0.000316866			0.281734	0.103761		0	-6.28377e-06	6.28377e-06			0.115378	0.0654279		0	0	0
0.400836	0.208177		0.0103555	0.000965714	0.000359281			0.0522734	0.0309001		0.00374841	0.000828631	0.000316866			0.126984	0.0897274		0	-6.28377e-06	6.28377e-06			0.120514	0.120026		0	0	0
0.680523	0.243731		0.0104839	0.000965714	0.000359281			0	0		0.00380539	0.000843359	0.000316422			0.0824676	0.00759364		0	-6.28377e-06	6.28377e-06			0	0.00043903		0	0	0
0.578354	0.433635		0.0106113	0.000965714	0.000359281			0.0270253	0		0.00386121	0.000843359	0.000316422			0.0632819	0.0381109		0	-6.28377e-06	6.28377e-06			0.0660458	0.0092918		0	0	0
0.596569	0.26792		0.010736	0.00089256	0.000355523			0.0885502	0.0351281		0.00391712	0.000843359	0.000316422			0.091495	0.0121407		0	-6.28377e-06	6.28377e-06			0.00770179	0		0	0	0
0.46065	0.111294		0.0108593	0.00089256	0.000355523			0.00726213	0		0.00397161	0.000843359	0.000316422			0	0		0	-6.28377e-06	6.28377e-06			0.0344304	0.0339562		0	0	0
0.251679	0.0743838		0.0109849	0.00116947	0.000439301			0.0664711	0		0.00402648	0.000843359	0.000316422			0.209311	0.142195		0	-6.28377e-06	6.28377e-06			0	0		0	0	0
0.485908	0.0871097		0.0111168	0.00116947	0.000439301			0.0431221	0		0.00408259	0.000843359	0.000316422			0.208717	0.0407768		0	-6.28377e-06	6.28377e-06			0.124042	0.064395		0	0	0
0.226128	0.0301637		0.0112525	0.00131047	0.000461664			0.0132303	0		0.00413889	0.000843359	0.000316422			0.0571884	0.00078028		0	-6.28377e-06	6.28377e-06			0.0036613	0		0	0	0
0.495152	0.15428		0.011382	0.00155401	0.000470128			0.167742	0.0444244		0.00419385	0.00079079	0.000314732			0.14016	0.0478032		0	-6.28377e-06	6.28377e-06			0.136018	0.0723691		0	0	0
0.541182	0.164048		0.0115108	0.00159303	0.000469883			0.0695853	0.0382758		0.00424971	0.000994419	0.000365989			0.438362	0.162292		0	-6.28377e-06	6.28377e-06			0.0379993	-0.00325791		0	0	0
0.473806	0.155285		0.0116358	0.00159303	0.000469883			0	0		0.00430588	0.000994419	0.000365989			0.0269787	0		0	-6.28377e-06	6.28377e-06			0.347552	0.325048		0	0	0
0.495649	0.143839		0.0117602	0.00159303	0.000469883				0.054465		0.00436176	0.000994419	0.000365989			0.133124	0.0218608		0	-6.28377e-06	6.28377e-06			0	0		0	0	0
0.00269132	0		0.0118862	0.00159303	0.000469883			0.100729	0.00247117		0.00441639	0.000994419	0.000365989			0.0357621	0.00726817		0	-6.28377e-06	6.28377e-06			-0.00243963	0		0	1.97879e-05	1.97879e-05
0.0434305	0.00618337		0.0120105	0.00152257	0.000469259			0.0703236	0.0156192		0.00447248	0.000972948	0.000366524			0	0		0	-6.28377e-06	6.28377e-06			0.209267	0.152405		0	1.97879e-05	1.97879e-05
0.438435	0.111333		0.0121307	0.0016936	0.000488699			0.17652	0.141376		0.00453022	0.000825035	0.000342699			0.00190543	0		0	-6.28377e-06	6.28377e-06			0.198094	0.180215		0	1.97879e-05	1.97879e-05
0.363395	0.0652077		0.0122564	0.0016936	0.000488699			0.0194497	0.00173286		0.00458818	0.000825035	0.000342699			0.240636	0.205159		0	-6.28377e-06	6.28377e-06			0	0		0	1.97879e-05	1.97879e-05
0.367835	0.103293		0.0123805	0.00167467	0.000489656			0.0957685	0.0389522		0.00464425	0.000825035	0.000342699			0.0310288	0		0	-6.28377e-06	6.28377e-06			0.0309288	0.00622508		0	1.97879e-05	1.97879e-05
0.509271	0.121404		0.0125042	0.00148105	0.000462578			0.0404215	0.00665761		0.00470075	0.000835363	0.000342029			0	0		0	-6.28377e-06	6.28377e-06			0	0		0	1.97879e-05	1.97879e-05
	0.109338		0.012629	0.0013622	0.00045438			0.106965	0.0529682		0.0047576	0.000842348	0.000341752			0.00665187	0		0	-6.28377e-06	6.28377e-06			0	0		0	1.97879e-05	1.97879e-05
	2.96887e-06		0.0127521	0.00136741	0.00045403			0.00819933	0.00143647		0.00481477	0.000842348	0.000341752			0	0		0	-6.28377e-06	6.28377e-06			0.225659	0.20046		0	1.97879e-05	1.97879e-05
0.439201	0.0938342		0.0128727	0.00136741	0.00045403			0.0524768	0		0.00487477	0.000727045	0.000326988			0.168173	0.0625729		0	-6.28377e-06	6.28377e-06			0.0756199	0.000306264		0	1.97879e-05	1.97879e-05
0.0659486	0.00150538		0.0129941	0.00141119	0.000453449			0.0792369	0.0378431		0.00493567	0.000713351	0.000327311			0	0		0	-6.28377e-06	6.28377e-06			0.189935	0.154922		0	1.97879e-05	1.97879e-05
	0.00413569		0.0131166	0.00141119	0.000453449			0	0		0.0049965	0.000713351	0.000327311			0.000596064	0		0	-6.28377e-06	6.28377e-06			0.0486493	0.0388483		0	1.97879e-05	1.97879e-05
0.347679	0.12642		0.0132349	0.00148729	0.000441819			0.00447927	0.00133621		0.00505844	0.000713351	0.000327311			0.00286476	0		0	-6.28377e-06	6.28377e-06			0.607933	0.546494		0	1.97879e-05	1.97879e-05
	0.267466		0.0133484	0.00170807	0.000480148			0.0632247	0		0.00512053	0.000713351	0.000327311			0	0		0	-6.28377e-06	6.28377e-06			0.29772	0.214072		0	1.97879e-05	1.97879e-05
	0.214984		0.0134604	0.00170807	0.000480148			0.00225085	0		0.00518099	0.000713351	0.000327311			0	0		0	-6.28377e-06	6.28377e-06			0.267364	0.214917		0	1.97879e-05	1.97879e-05
	0		0.0135742	0.00170807	0.000480148			0.156043	0.0622349		0.00524094	0.000713351	0.000327311			0.351639	0.0501516		0	-6.28377e-06	6.28377e-06			0.0699836	0.0129903		0	1.97879e-05	1.97879e-05
0.313919	0.0666798		0.013691	0.0018185	0.000487523			0.21168	0.143221		0.00529614	0.000713243	0.000327316			0.00893936	0		0	-6.28377e-06	6.28377e-06			0.0653398	0.0355241		2.14066e-06	1.97879e-05	1.97879e-05
0.102747	0.0430259		0.0138075	0.0018185	0.000487523			0.0650075	0.0111799		0.00535021	0.000626851	0.00031919			0.0877115	0.0241417		0	-6.28377e-06	6.28377e-06			0.409559	0.322407		4.54158e-06	-1.05774e-05	3.65805e-05
0.445858	0.212382		0.0139272	0.00171414	0.000483828			0.0322386	0		0.00540489	0.000596193	0.000318886			0.0900151	0.0225929		0	-6.28377e-06	6.28377e-06			0.25277	0.246505		8.051e-06	-1.05774e-05	3.65805e-05
0	0		0.0140491	0.0018281	0.000488982			0.00507756	0		0.00545995	0.000618769	0.000320339			-0.0011656	0		0	-6.28377e-06	6.28377e-06			0.502849	0.479335		1.16095e-05	-1.05774e-05	3.65805e-05
0.248624	0.177839		0.0141697	0.0018281	0.000488982			0.119432	0.0194869		0.00551748	0.000618769	0.000320339			0.102539	0.00902422		0	-6.28377e-06	6.28377e-06			0.0732326	0.0541776		1.52321e-05	-1.05774e-05	3.65805e-05
0.00708856	0		0.0142846	0.00212564	0.000552656			0.0245973	0.000375464		0.00557434	0.00063653	0.000320438			0.144856	0.075869		0	-6.28377e-06	6.28377e-06				0.197344		2.09751e-05	-1.05774e-05	3.65805e-05
0.195322	0.0544847		0.0143994	0.00212564	0.000552656			0.0380773	0.00242436		0.00562964	0.000676846	0.000321339			0	0		0	-6.28377e-06	6.28377e-06			0.433208	0.398492		2.70289e-05	-1.05774e-05	3.65805e-05
0.247365	0		0.0145138	0.00212564	0.000552656			-0.000427584	0		0.00568473	0.000676846	0.000321339			-3.44712e-05	0		0	0	0			0.0326938	0.0217226		3.46565e-05	-1.05774e-05	3.65805e-05
0.276696	0.0876782		0.0146277	0.00212564	0.000552656			0.0278507	0.0130079		0.00573988	0.000650122	0.000321331			0.0191782	0.0105098		0	0	0			0.144895	0.0670576		4.41145e-05	-1.11932e-06	3.78374e-05
0.0334845	0		0.014741	0.00212564	0.000552656			0.105184	0.0397801		0.00579506	0.000650122	0.000321331			0.192115	0.159375		0	0	0			0.321493	0.289881		5.45125e-05	-1.11932e-06	3.78374e-05
0.0872741	0		0.0148569	0.00212564	0.000552656			0.0508012	0.00755949		0.0058498	0.000707603	0.000324087			0.108838	0.035706		0	0	0			0.377709	0.257627		6.49691e-05	-1.11932e-06	3.78374e-05
0.492147	0.15252		0.0149774	0.00218471	0.000551174			0.272612	0.164208		0.00590381	0.000707603	0.000324087			0.00384307	0		0	0	0			0.272344	0.199163		7.59289e-05	-1.11932e-06	3.78374e-05
0.0429862	0		0.0151004	0.00215511	0.000547871			0.0899873	0.0200614		0.00595701	0.000707603	0.000324087			0	0		0	0	0			0.379266	0.270653		8.76093e-05	9.15034e-06	3.92123e-05
0.122727	0.000638013		0.0152416	0.00210236	0.000546558				0.276924		0.00600931	0.000707603	0.000324087			0.292878	0.236709		0	0	0			0.135216	0.0662578		9.99461e-05	9.15034e-06	3.92123e-05
0.145449	0.033446		0.0153834	0.00197819	0.000541602			0.06765	0		0.00606059	0.000459801	0.00021972			0.142311	0.125785		0	0	0			0.0723496	0.00573213		0.000112614	-0.000121018	0.000136125
0.431557	0.309785		0.0155256	0.00182685	0.000530766			0.31775	0.295527		0.0061134	0.000509253	0.000223146			0.0386198	0.00346265		0	0	0			0.108129	0.0726473		0.000127112	-0.000121018	0.000136125
0.33255	0.162081		0.0156694	0.00226521	0.000664221			0.0857695	0.0601415		0.00616627	0.000474237	0.000221914			0.222088	0.0410916		0	0	0			0.0684663	0.0404065		0.000141807	-0.000121018	0.000136125
0.433912	0.25541		0.0158197	0.00226521	0.000664221			0.174948	0		0.0062216	0.000474237	0.000221914			0.0446233	0.00546406		0	0	0			0.644206	0.622111		0.000157439	-0.000121018	0.000136125
0.515936	0.203692		0.0159761	0.00242714	0.000675935			0.26733	0.103677		0.00627691	0.00043937	0.00022058			0.203804	0.1166		0	0	0			0.216023	0.118998		0.000174652	-0.000121018	0.000136125
0.22426	0.0742033		0.0161429	0.00242714	0.000675935			0.0408604	0.0399553		0.00633288	0.00043937	0.00022058			0.178451	0.12388		0	0	0			0.270304	0.188943		0.00019216	-0.000121018	0.000136125
0.299463	0.255563		0.016307	0.00242714	0.000675935			0.253262	0.114655		0.00638895	0.00043937	0.00022058			0.0327927	0.00975855		0	0	0			0.295217	0.188062		0.000210975	-0.000121018	0.000136125
0.0478676	0.0135264		0.0164715	0.00242714	0.000675935			0.258194	0.0161135		0.0064444	0.000568074	0.000250823			0.284899	0.0721283		0	0	0			0.226564	0.177448		0.000233811	-0.000121018	0.000136125
0.0527085	0.0330649		0.0166374	0.00242714	0.000675935			0.161181	0.104021		0.00649995	0.000548248	0.000252517			0.311281	0.0761183		0	0	0			0	0		0.000258299	1.24203e-05	0.000192341
0.0240253	0		0.0168086	0.0024169	0.000676605			0.12667	0.051209		0.00655619	0.000706576	0.000292044			0.115044	0.0857581		0	0	0			0.517134	0.441268		0.000283433	1.24203e-05	0.000192341
0.0146667	0.00240462		0.0169875	0.0024169	0.000676605				0.0510041		0.00661211	0.000731948	0.000293197			0.0106097	0		0	0	0			0.466281	0.323399		0.000308821	2.00386e-05	0.000192481
0.0489404	0.00912385		0.0171657	0.0024169	0.000676605			0.171388	0.0473513		0.00667031	0.000731948	0.000293197			0.445385	0.138151		0	0	0			0.187424	0.139821		0.000334384	2.00386e-05	0.000192481
0.52778	0.0806251		0.0173474	0.0024169	0.000676605			0.241244	0.0434594		0.00672875	0.000731948	0.000293197			0.00164138	0.00369101		0	0	0			0.0251749	0		0.000363523	2.00386e-05	0.000192481
0.140807	0.00664231		0.0175297	0.00244797	0.000675051			0.195172	0.115241		0.00678639	0.000731948	0.000293197			0	0		0	0	0			0.122664	0.0773659		0.000392697	3.97819e-05	0.00019345
0.519087	0.0744362		0.0177124	0.00217107	0.00063526			0.0192376	0		0.00684437	0.000731948	0.000293197			0.167535	0.0914742		0	0	0			0.152231	0.0996871		0.000428386	3.97819e-05	0.00019345
0.282794	0.153968		0.0178926	0.00230272	0.000639703			0.018002	0		0.00690183	0.000760678	0.00029314			0	0		0	0	0			0	0		0.000465755	3.97819e-05	0.00019345
0.434032	0.131134		0.0180682	0.0021374	0.000629534			0.187819	0.121741		0.00695836	0.000760678	0.00029314			0.0971827	0		0	0	0			0.138175	0.067985		0.000503586	3.97819e-05	0.00019345
0	0		0.0182415	0.00197841	0.000617663			0.121765	0.0526899		0.00701536	0.000760678	0.00029314			0	0		0	0	0			0.160777	0.119929		0.000541924	3.97819e-05	0.00019345
0.246521	0.0119436		0.0184183	0.00193032	0.000618857			0.15667	0.068474		0.00707229	0.000557049	0.000221577			0.183946	0.0179648		0	0	0			0.0101548	0.00957962		0.000580288	6.31586e-05	0.00019476
0.100954	0		0.018594	0.00193032	0.000618857			0.0436064	0.00258879		0.00712589	0.000557049	0.000221577			0	0		0	0	0			0.542582	0.518747		0.000620429	6.31586e-05	0.00019476
0.194579	0		0.0187704	0.00193032	0.000618857			0.0834356	0.034749		0.00718058	0.000557049	0.000221577			0.0215214	0.000478399		0	0	0			0.139907	0.0841769		0.000662146	6.31586e-05	0.00019476
0.501966	0.0319719		0.0189442	0.00193032	0.000618857			0.157129	0.0175204		0.00723611	0.000557049	0.000221577			0.128917	0.0882886		0	0	0			0.271437	0.25339		0.000704697	4.33707e-05	0.000193842
0.0786738	0		0.0191244	0.00193032	0.000618857			0.154291	0.045046		0.00729138	0.000557049	0.000221577			0.0652545	0.0621466		0	0	0			0	0		0.000748386	4.33707e-05	0.000193842
0.184464	0.0666316		0.0193046	0.00175929	0.00060499			0.0220717	0.0020369		0.00734696	0.000557049	0.000221577			0.0799428	0.0182318		0	0	0			0.153214	0.100538		0.000793957	4.33707e-05	0.000193842
0.311565	0.094732		0.0194797	0.00175929	0.00060499				0.00938743		0.00740383	0.00068267	0.00024904			0.00702059	0		0	0	0			0.161002	0.115355		0.000841258	4.33707e-05	0.000193842
0.518394	0.205608		0.0196561	0.00175929	0.00060499			0.0978123	0.0920484		0.00746141	0.00068267	0.00024904			0.0455382	0		0	0	0						0.000888918	8.46295e-05	0.000198
0.257928	0.000688893		0.0198322	0.00189627	0.000612325				0		0.00751765	0.00068267	0.00024904			0.178808	0.0441254		0	0	0			0	0		0.000940487	8.46295e-05	0.000198
0.192019	0.0352685		0.0200101	0.00189627	0.000612325				0.033149		0.00757339	0.000699468	0.000249148			0.193549	0.0338322		0	0	0			0.187964	0.118219		0.000992141	8.46295e-05	0.000198
0.267002	0.00665678		0.0201943	0.00201416	0.00061621			0.0353388	0		0.0076284	0.000699468	0.000249148			0.232834	0.0908616		0	0	0			0.153389	0.116262		0.00104435	8.46295e-05	0.000198
0.3764	0.128118		0.0203769	0.00201416	0.00061621			0.189782	0.0973096		0.00768503	0.000738836	0.000250001			0	0		0	0	0			0.0855462	0.0674704		0.00109669	8.46295e-05	0.000198
0.206047	0.0414281		0.0205669	0.00197038	0.000617511			0.277346	0.215471		0.00774226	0.000738836	0.000250001			0.077519	0		0	0	0			0.188295	0.140855		0.00114969	8.46295e-05	0.000198
0.220286	0.129301		0.0207555	0.00197038	0.000617511			0.0842857	0		0.00779968	0.000865468	0.000273345			0.00157291	0.00192836		0	0	0			0.098265	0.0604922		0.00120813	8.46295e-05	0.000198
0.0287642	0		0.0209592	0.00197038	0.000617511			0.0233215	0.000829694		0.00785726	0.00106429	0.000327451			0.291226	0.258158		0	0	0				0.282676		0.00126664	8.46295e-05	0.000198
0.264099	0.138628		0.0211693	0.00176155	0.000589606			0.00780457	-0.000991297		0.00791884	0.00106429	0.000327451			0.0556635	0		0	0	0				0.184243		0.0013256	8.46295e-05	0.000198
0.230391	0.077591		0.0213749	0.00190602	0.00059843			0.291428	0.0700031		0.00798045	0.00106429	0.000327451			0	0		0	0	0				0.00208551		0.00138668	8.46295e-05	0.000198
0.0145238	0.00826593		0.02158	0.00238863	0.00074397			0.089642	0.0534792		0.00804288	0.00106429	0.000327451			0.275813	0.082086		0	0	0			0.513259	0.473397		0.00144915	0.000326372	0.00031114
0.376429	0.143147		0.0217837	0.00226649	0.000741533			0.158691	0.0626068		0.00810499	0.00107363	0.000326964			0.158521	0		0	0	0			0.13312	0.0598127		0.00151668	0.000375103	0.000313901
0.015017	0.00855156		0.0220003	0.00226649	0.000741533			0.384972	0.250707		0.00816759	0.00120664	0.000344629			0.219349	0.19258		0	0	0			0.218701	0.180198		0.00158451	0.000434951	0.000312235
0.214625	0.0719265		0.022215	0.00226649	0.000741533			0.140578	0		0.00823366	0.00122193	0.000343875			0.0171693	0		9.53625e-07	0	0			0.00960104	0.00316795		0.00165271	0.00048203	0.000314438
0	0		0.0224283	0.00215253	0.000739525			0.264853	0.146132		0.00830571	0.00117834	0.00034416			0.400704	0.127015		1.93004e-06	0	0			0.527191	0.455495		0.001721	0.000540922	0.000318089
0	0		0.0226463	0.0023748	0.000759456			0	0		0.00838066	0.00200606	0.000873931			0.0867475	0.0354635		2.93311e-06	0	0			0.0198331	0.011891		0.0017906	0.000540922	0.000318089
0.592157	0.138244		0.0228729	0.00207727	0.000716572			0	0		0.00845621	0.00198287	0.000874697			0.136345	0.034545		4.12115e-06	0	0			0.141233	0.082145		0.00186046	0.000540922	0.000318089
0.0507211	0.030016		0.0230989	0.00207727	0.000716572			0.230637	0.0996883		0.00853275	0.00194256	0.000875595			0.0795001	0.0138428		5.79933e-06	0	0			0	0		0.00193137	0.000561805	0.00031805
0.12138	0.00318299		0.0233263	0.00207727	0.000716572			0.35008	0.205672		0.00860967	0.00197327	0.000874742			0	0		7.98305e-06	0	0			0.0228859	0.0151009		0.00200727	0.000561805	0.00031805
0.236329	0.039336		0.0235525	0.00207727	0.000716572			0.077407	0.0219561		0.00868961	0.00197327	0.000874742			0.00898432	0		1.1276e-05	0	0			0.490255	0.422297		0.0020829	0.000640839	0.000327285
0.459964	0.03732		0.0237812	0.00207727	0.000716572			0.167212	0.0919955		0.00877026	0.00197327	0.000874742			0.198692	0.0478079		1.49711e-05	0	0			0.310068	0.186376		0.00215989	0.00065138	0.000327033
0.17196	0.00311781		0.0240126	0.00236519	0.000756281			0.132091	0.0343665		0.00885385	0.00191579	0.000875423			0.171717	0.0609929		1.9295e-05	0	0			0.0499298	0.0238796		0.00223729	0.000682415	0.000327244
0.138434	0.0107184		0.0242398	0.00230612	0.000757649			0.0674179	0.000633775		0.00893759	0.00191579	0.000875423			0.00523139	0		2.39936e-05	6.00342e-06	6.00342e-06			0.174325	0.122284		0.00231422	0.000704684	0.000327054
0.0647301	0.011558		0.024467	0.00252175	0.00079954			0.0163683	0.00171254		0.00902667	0.00199138	0.00087531			0.252269	0.172357		2.97782e-05	6.00342e-06	6.00342e-06			0.0503035	0.00446873		0.00239096	0.00112874	0.000532426
0.162729	0		0.0246828	0.00249219	0.000800872			0.097304	0.0350285		0.00911604	0.00199138	0.00087531			0.0340872	0		3.58207e-05	6.00342e-06	6.00342e-06			0.580746	0.466927		0.00246886	0.00122901	0.000537505
0.515467	0.317721		0.0249053	0.00281852	0.000845393			0.23737	0.102619		0.00920605	0.00199138	0.00087531			0.48236	0.00798894		4.38671e-05	6.00342e-06	6.00342e-06			0.283994	0.239157		0.00254969	0.00135918	0.000514536
0.214381	0.0443983		0.025126	0.00316761	0.00089241			0.108502	0.011257		0.00929552	0.00197402	0.000875287			0.168148	0.0500104		5.25125e-05	6.00342e-06	6.00342e-06			0.0818364	0.0720942		0.00262948	0.00145346	0.000518079
0.120889	0.0195055		0.0253498	0.00272925	0.000808124			0.0956373	0.00556535		0.0093853	0.00197402	0.000875287			0.223028	0.174008		6.12725e-05	1.30114e-05	9.13431e-06			0.0601545	0.0406413		0.00271289	0.00145346	0.000518079
0	0		0.0255623	0.00272925	0.000808124			0.0524051	0.00391735		0.00947482	0.0020683	0.000876026			0.24675	0.24063		7.01366e-05	1.30114e-05	9.13431e-06			0.116105	0.0979644		0.00280217	0.00145346	0.000518079
0.228496	0.165308		0.025767	0.00255385	0.000800365			0.0789282	0.0294766		0.00956789	0.0021174	0.000875035			0.208135	0.115205		7.92519e-05	1.59837e-05	9.52322e-06			0.0567597	0.0143577		0.00289406	0.00159102	0.000528364
0.473169	0.168108		0.0259742	0.00255385	0.000800365			0.060782	0		0.00966083	0.00230697	0.000886137			0.257166	0.14117		8.87978e-05	1.59837e-05	9.52322e-06			0.260751	0.185031		0.00298588	0.00159102	0.000528364
0.416233	0.0159246		0.0261815	0.00255385	0.000800365			0.1041	0.0494587		0.009754	0.0024059	0.000886403			0.443005	0.0653526		9.85213e-05	1.59837e-05	9.52322e-06			0.0444462	0.00803504		0.00307666	0.00166178	0.000528753
0.0575451	0		0.0263825	0.00256897	0.000799523			0.0788586	0		0.00984581	0.0022772	0.000883803			0.354374	0.244787		0.000108563	2.60253e-05	1.36005e-05			0.0025827	0		0.00316447	0.00166927	0.000528325
0.112253	0		0.0265878	0.00256897	0.000799523			0.0666333	0.00872661		0.0099376	0.00229703	0.000882529			0	0		0.000120484	2.60253e-05	1.36005e-05			0.647622	0.600819		0.00325104	0.00153583	0.000519314
0	0		0.0267865	0.00256897	0.000799523			0.134731	0		0.0100283	0.0021387	0.000876134			0.261128	0.0864187		0.000132723	2.60253e-05	1.36005e-05			0.206466	0.150719		0.00333831	0.00153583	0.000519314
0.0826781	0.00630801		0.0269955	0.00274038	0.000806625			0.0591016	0.00894316		0.0101277	0.00210739	0.00087679			-0.000924191	0		0.000144976	2.60253e-05	1.36005e-05			0	0		0.00342558	0.00168803	0.000534487
0.229409	0.0170901		0.0272049	0.0031586	0.000882483			0.275799	0.152472		0.0102257	0.00217092	0.000875975			0	0		0.000157241	3.17116e-05	1.45351e-05			0.255816	0.26582		0.00351503	0.00172437	0.000533379
0.237368	0.102151		0.0274134	0.0031586	0.000882483			0.120479	0.014479		0.0103244	0.00217092	0.000875975			0	0		0.000170128	5.8334e-05	2.97584e-05			0.072822	0.0498765		0.00360683	0.00173779	0.000532662
0.443751	0.130647		0.0276275	0.00312753	0.000884182			0.147483	0.111452		0.0104241	0.00217342	0.000875852			0	0		0.000183502	5.8334e-05	2.97584e-05			0.664702	0.587075		0.00370019	0.00171805	0.000533595
0.181905	0.0367703		0.0278438	0.00312753	0.000884182			0.0524832	0.00421474		0.010524	0.00217342	0.000875852			0	0		0.000198045	5.8334e-05	2.97584e-05			0.56614	0.540924		0.00379446	0.00171805	0.000533595
0.256408	0.123087		0.0280724	0.00299588	0.000883484			0.0552348	0.00273559		0.0106238	0.0021621	0.00087612			0	0		0.000212805	5.8334e-05	2.97584e-05			0	0		0.00389311	0.00171805	0.000533595
0.173475	0.0362468		0.0283075	0.00305497	0.000881369			0.130615	0.0873231		0.0107243	0.0021621	0.00087612			0.00400677	0		0.000227776	5.8334e-05	2.97584e-05			0.300586	0.275869		0.00399168	0.00171805	0.000533595
0.0122637	0		0.0285438	0.00334263	0.00090993			0.115552	0.0368328		0.0108259	0.0021621	0.00087612			0.00519575	0		0.000243659	5.8334e-05	2.97584e-05			0.0461893	0.0226189		0.00409086	0.00182234	0.000536923
0.331104	0.128629		0.0287851	0.00357103	0.000921399			0.141322	0		0.010928	0.00218952	0.000875168			0.0043901	0		0.000260524	5.8334e-05	2.97584e-05			0.0798964	0.0359183		0.00419093	0.00182783	0.000536815
0.0552976	0		0.029031	0.00366978	0.000918877			0.107607	0		0.0110301	0.00234656	0.000881218			0.00209093	0		0.000279786	5.8334e-05	2.97584e-05			0.223959	0.172251		0.00429104	0.00182783	0.000536815
0.502305	0.108358		0.0292788	0.00368795	0.000917575				0.00593414		0.0111316	0.00234656	0.000881218			0.192624	0.126469		0.000299255	5.8334e-05	2.97584e-05			0.043467	0.00910612		0.00439037	0.00182783	0.000536815
0.333023	0.0447413		0.0295286	0.00368795	0.000917575				0.00663245		0.0112342	0.0024816	0.000884223			0.0861761	0.0519242		0.000319098	5.8334e-05	2.97584e-05			0.118814	0.0420641		0.00449227	0.00188969	0.00053608
0.313422	0.0314753		0.0297801	0.00368795	0.000917575			0.0316787	0		0.0113353	0.00241868	0.000890046			0.275713	0.0542667		0.000339395	4.00408e-05	3.55494e-05			0.26767	0.158434		0.00459322	0.00189387	0.000535795
0.144797	0.0343904		0.0300343	0.00386711	0.000920366			0.0107934	0		0.0114357	0.00242735	0.000889608			0.323263	0.000175673		0.000359711	6.02456e-05	4.04842e-05			0.516587	0.397653		0.00469512	0.00202576	0.000542472
0.0358133	0.00493776		0.0302903	0.00386711	0.000920366			0.190151	0.124094		0.0115347	0.00230173	0.000887368			0.00534936	0		0.000381124	6.02456e-05	4.04842e-05			0	0		0.00480185	0.00202576	0.000542472
0.0109562	0		0.0305468	0.00386711	0.000920366			0.190155	0.15199		0.0116334	0.00234313	0.000886142			0.188825	-0.00269513		0.000403332	7.99713e-05	4.44924e-05			0.037546	0.0320161		0.0049118	0.0019845	0.000543981
0.195784	0.0390483		0.0308065	0.00373013	0.000921501			0.123959	0.00470947		0.0117328	0.00234313	0.000886142			0.0600229	0.00288021		0.00042567	0.000102309	4.90473e-05			0.228621	0.205359		0.0050213	0.0019845	0.000543981
-0.0445372	-0.0367154		0.0310638	0.00406983	0.000955428			0.0549101	0.0597436		0.0118331	0.00231935	0.000887093			0.0597785	0		0.000448918	0.000102309	4.90473e-05			0.354639	0.25058		0.00513181	0.00214624	0.000555855
0.320002	0.0838059		0.0313149	0.00399782	0.000955335			0.104776	0.0169303		0.0119353	0.00231935	0.000887093			0.0612904	0		0.000473088	0.000102309	4.90473e-05			0.0120735	0		0.0052471	0.00214624	0.000555855
0	0		0.0315697	0.00399782	0.000955335			0.100138	0.0157022		0.0120338	0.00228321	0.00088812			0.0627051	0.00149805		0.00049773	0.000102309	4.90473e-05			0.0556311	0.0524956		0.00536229	0.00214624	0.000555855
0.0142082	0		0.0318182	0.00399782	0.000955335			0.134116	0.0290657		0.0121316	0.00228321	0.00088812			0.0897275	0		0.00052263	0.000102309	4.90473e-05			0	0		0.00548281	0.00214624	0.000555855
0.0759546	0		0.0320671	0.00398535	0.000956481			0.161756	0.0676153		0.0122295	0.00215657	0.000885363			0.0288927	0.0301187		0.000547681	0.000102309	4.90473e-05			0.054122	0.0403385		0.00559952	0.00214624	0.000555855
0.154366	0		0.0323112	0.00505477	0.00137279			0.259656	0.00367025		0.0123265	0.00226684	0.000911626			0.0359682	0		0.000576607	0.000102309	4.90473e-05			0.0225395	0.0224822		0.0057171	0.00214624	0.000555855
0.00490241	0		0.0325486	0.00565115	0.00146004			0.105815	0.0162383		0.0124206	0.00226684	0.000911626			0.0903425	0.0665625		0.000606696	0.000102309	4.90473e-05			0.204791	0.181411		0.00583473	0.00222898	0.000555493
0	0		0.0327887	0.00555445	0.00146111			0.0785721	0		0.0125153	0.00226684	0.000911626			0.30055	0.266987		0.000638154	0.000140877	6.10903e-05			0.353517	0.29198		0.00595431	0.00222898	0.000555493
0.113527	0		0.0330291	0.00570604	0.00150757			0.0661988	0.00488724		0.0126094	0.00227218	0.000911371			0.0746769	0.0216141		0.000669736	0.000170908	6.67923e-05			0.0237466	0.00902009		0.00607682	0.00198724	0.000519367
0.246691	0.0936598		0.0332695	0.00570604	0.00150757			0	0		0.0127035	0.00226284	0.000911796			0.13955	0.111813		0.000701578	0.000170908	6.67923e-05			0.286441	0.148374		0.00619348	0.00200917	0.000520216
0.169307	0.0466814		0.0334995	0.00598602	0.00151194			0	0		0.0127979	0.00212982	0.000908429			0	0		0.000734406	0.000244728	9.69313e-05			0	0		0.00631229	0.00197968	0.000521668
0	0		0.0337387	0.00598602	0.00151194			0.0263149	0.00660715		0.0128883	0.00211453	0.000909026			0	0		0.000766574	0.000244728	9.69313e-05			0.0656193	0.0394905		0.00643026	0.00209786	0.000536572
0.167358	0.0233557		0.0339764	0.00598602	0.00151194			0.304898	0.0930843		0.0129735	0.00211453	0.000909026			0.134429	0.129203		0.000799095	0.000244728	9.69313e-05			0.20257	0.114325		0.00654812	0.00203897	0.000537906
0.156492	0.00238024		0.0342176	0.00576374	0.00151289			0.00659278	0		0.0130531	0.00128644	0.000429772			0.052676	0.0315249		0.000834374	0.000244728	9.69313e-05			0.126959	0.0084444		0.00666691	0.00210233	0.000536735
0.422692	0.270368		0.034457	0.00594997	0.00150987			0.158015	0.0935652		0.013132	0.00128644	0.000429772			0.160442	0.00572917		0.000869635	0.000230021	9.8787e-05			0.275422	0.10458		0.00678444	0.00210233	0.000536735
0.232918	0.111958		0.0346972	0.00594908	0.00150994			0.139769	0.0282129		0.0132091	0.00128644	0.000429772			0	0		0.000906066	0.000230021	9.8787e-05			0.27241	0.253509		0.00691056	0.00227304	0.000556644
0.123657	0.00519728		0.0349408	0.00599173	0.00150711			0.0472337	0.00333224		0.0132841	0.00129199	0.000429873			0.000843231	0		0.000942169	0.000230021	9.8787e-05			0.0570527	0.0360364		0.00703113	0.00227304	0.000556644
0	0		0.0351861	0.00599173	0.00150711			0.192909	0.06703		0.013356	0.00165899	0.000547837			0.091344	0.0114959		0.000977357	0.000230021	9.8787e-05			0.240296	0.210457		0.00715186	0.00218648	0.000556546
0	0		0.035438	0.00618182	0.00150368			0	0		0.0134302	0.00174552	0.000549321			0.359877	0.305224		0.00101228	0.000223068	9.93604e-05			0	0		0.00728248	0.00217594	0.000557287
0.12044	0.000820644		0.0356946	0.0058939	0.00149913			0.0322693	0		0.0135019	0.00189111	0.000559087			0.37071	0.0242154		0.0010468	0.000439919	0.000234355			0.205578	0.139784		0.00741839	0.00247689	0.000627276
0	0		0.0359539	0.005903	0.00149843			0.0150175	0.00727968		0.0135789	0.00198148	0.000560151			0	0		0.00108095	0.000464508	0.000235344			0.113261	0.00808813		0.00755956	0.00245462	0.000628658
0.0233211	0.000364844		0.0362126	0.00559868	0.00149071			0.00513032	0		0.0136509	0.00190589	0.0005603			0.102911	0		0.00111534	0.000464508	0.000235344			0.009485	0		0.00770029	0.00214264	0.000497259
0.055481	0.00856682		0.0364734	0.00559868	0.00149071			0.0983088	0.0356467		0.0137252	0.00190589	0.0005603			0.186659	0.138092		0.00114976	0.000464508	0.000235344			0.627236	0.572516		0.00784327	0.00207627	0.000493857
0.125939	0.0148344		0.0367277	0.00561792	0.00149366			0.0119557	0.0016046		0.0137997	0.00200411	0.000562087			0.0967378	0		0.00118223	0.000464508	0.000235344			0.0589146	0.0260042		0.00798371	0.00207627	0.000493857
0.0378607	-0.000623616		0.0369886	0.00539249	0.00147408			0.198699	0.0902152		0.0138755	0.00197202	0.000563467			0.204632	0		0.0012154	0.000464508	0.000235344			0.0850008	0.0531865		0.00812811	0.00198198	0.000492577
0.022455	0		0.0372462	0.00551768	0.00147005			0.0153007	0.00451849		0.0139511	0.00208119	0.000566238			0.0847461	0.0270462		0.00124896	0.0004575	0.000235518			0.0517108	0.016285		0.00826897	0.00208011	0.000494291
0.165941	0		0.0375009	0.00551768	0.00147005			0.00729981	0		0.0140257	0.0019869	0.000565139			0.205925	0.0772374		0.0012833	0.0004575	0.000235518			0	0		0.00840395	0.00205533	0.000497033
0.196418	0.12345		0.0377584	0.00551768	0.00147005			0.00639743	0		0.0140993	0.0019378	0.000566441			0	0		0.00131936	0.000454528	0.000235616			0.0129395	0.00589911		0.00853632	0.00191777	0.000488759
0.0690217	0		0.0380042	0.00593868	0.00149782			0.130597	0.00553329		0.0141749	0.00182105	0.0005464			0.146421	0.046188		0.0013552	0.000454528	0.000235616			0.159034	0.136622		0.00867426	0.00208517	0.000503791
0.167796	0.119851		0.0382528	0.0061852	0.00149816			0.19892	0		0.0142527	0.0017797	0.000543128			0.0872348	0.0258026		0.00139182	0.000454528	0.000235616			0.0722539	0.064745		0.00881867	0.00211057	0.000505921
0.164901	0.0762103		0.0385137	0.00617008	0.00149935			0	0		0.0143323	0.00181395	0.000541916			0.223138	0.211402		0.00142886	0.000484116	0.000237587			0.148494	0.109823		0.00896391	0.00224619	0.000514529
0.0477831	0.0056954		0.03877	0.00675975	0.00156437			0.044675	0		0.0144137	0.0018419	0.000540726			0.0909262	0.0668745		0.00146439	0.000484116	0.000237587			0.384424	0.313204		0.0091114	0.00250532	0.000555096
0.241643	0.103214		0.0390314	0.00675975	0.00156437			0.0656734	0		0.0144966	0.0018419	0.000540726			0.0849684	0.00732634		0.00149971	0.000484116	0.000237587			0.0516653	0.0203351		0.00925778	0.00262331	0.000556764
0.564225	0.238489		0.0392877	0.00659827	0.00156889			0.0144281	0		0.0145724	0.00187869	0.00054003			0.109395	0.0801923		0.0015354	0.000484116	0.000237587			0.12709	0.051852		0.00941247	0.00263297	0.000558746
0.138982	0.0152871		0.0395455	0.00618004	0.00154661			0.232919	0.00168696		0.0146479	0.00217041	0.000626252			0.0577745	0.0263448		0.00157248	0.000478429	0.000237753			0.567922	0.398282		0.00956729	0.0028892	0.000607712
0.191718	0.11618		0.0398049	0.00618004	0.00154661			0.245058	0.0379277		0.0147268	0.00217041	0.000626252			0	0		0.0016099	0.000451807	0.000237294			0.151456	0.149098		0.00971839	0.00287577	0.000608859
0.119356	0.0569162		0.0400637	0.00618004	0.00154661			0.151406	0.0902919		0.0148049	0.00220663	0.000624883			0	0		0.00164745	0.000502723	0.000240753			0.034631	0.0275566		0.009875	0.0030628	0.000619464
0	0		0.0403389	0.00618004	0.00154661			0.016571	0		0.0148825	0.00220663	0.000624883			0.11243	0.0230756		0.00168669	0.000502723	0.000240753			0.0499265	0.0159484		0.0100285	0.0031414	0.000616513
0.00822715	0.000453708		0.0405967	0.00618004	0.00154661			0.0918516	0.0321965		0.014959	0.00218923	0.000625884			0.129432	0.0571132		0.00172614	0.000502723	0.000240753			0.00261686	0		0.0101771	0.00334296	0.000628387
0	0		0.0408465	0.00688619	0.00167262			0.141924	0.027735		0.015035	0.00218923	0.000625884			-0.0233163	0		0.00176703	0.000502723	0.000240753			0.0129273	0.0129565		0.010327	0.00357245	0.000645154
0.0626919	0.0423296		0.0410973	0.00665442	0.00166644			0.0183013	0		0.0151146	0.00222339	0.000624376			0.138098	0.0713156		0.00180841	0.000502723	0.000240753			0.500514	0.355029		0.0104763	0.00360457	0.000647616
0.198784	0.0423656		0.0413416	0.00653993	0.00166369			0.01814	0		0.0151922	0.00219597	0.000625741			0.0103393	0		0.00184884	0.000502723	0.000240753			0.019203	0.00142293		0.0106353	0.0035757	0.000650221
0.0915992	0.0102424		0.0415827	0.00671171	0.00166917			0.0790015	0.00226622		0.0152717	0.00203893	0.000616408			0.101326	0		0.00188758	0.000502723	0.000240753			0.233601	0.194919		0.0107925	0.00375617	0.000654994
0.00773628	0.00121555		0.0418215	0.00669354	0.00167056			0.100055	0.000134764		0.0153518	0.00203893	0.000616408			0.00191433	0		0.00192635	0.000502723	0.000240753			0.391228	0.174182		0.0109497	0.00375617	0.000654994
0.108743	0.0150143		0.042065	0.00669354	0.00167056			0.0205548	0.000337992		0.01543	0.00190388	0.000610095			0.0801206	0.012813		0.00196607	0.000502723	0.000240753			0.0925802	0.0114167		0.0111041	0.00388799	0.00066545
0.0679549	-0.000128271		0.0423076	0.00678016	0.00166571			0.235314	0.0257882		0.015517	0.00207092	0.00060472			0.0865418	0.0097407		0.0020057	0.000521016	0.000239246				0.011029		0.0112605	0.0038838	0.000665935
0	0		0.0425517	0.00678347	0.0016658			0.00186439	0		0.0156031	0.00206224	0.000605261			0.353903	0.0493033		0.00204803	0.000554384	0.000242937				0		0.0114142	0.0038268	0.000663636
0.450719	0.230879		0.0428091	0.00678347	0.0016658			0.248175	0.0798158		0.01569	0.00206224	0.000605261			0.0943736	0.0095348		0.00209117	0.000611281	0.000246917			0.175467	0.176996		0.0115687	0.00409104	0.000684808
0.244959	0.115542		0.0430655	0.00678347	0.0016658			0.248586	0.221696		0.0157762	0.00202085	0.000606665			0.0252323	0.00415109		0.00213496	0.000591556	0.000247093			0.00058402	0.000513483		0.0117202	0.00425692	0.000684674
-0.000421425	0		0.0433183	0.00678347	0.0016658			0.0727078	0.0477335		0.0158616	0.00202085	0.000606665			0.00428717	0		0.00218285	0.000569218	0.000247134			0	0.000950785		0.011871	0.00422924	0.000688733
0.292501	0.0629682		0.0435768	0.00648026	0.00165547			0.140291	0.117228		0.0159485	0.00202085	0.000606665			0.00785263	0		0.00223112	0.000569218	0.000247134			0	0		0.012031	0.00427084	0.000694717
0.0120498	0.00591449		0.0438341	0.00643438	0.00165847			0.00673001	0		0.0160352	0.00202085	0.000606665			0	0		0.00227848	0.000569218	0.000247134			0.023809	0		0.0121902	0.00427477	0.000694235
0.00133097	0		0.0440883	0.0069179	0.00169037			0.196729	0.118964		0.0161234	0.00201762	0.000606875			0.036042	0.00294492		0.00232758	0.000569218	0.000247134			0	0		0.0123521	0.00460661	0.000730878
0.0107288	0		0.044344	0.00690254	0.00169172			0.0330326	0		0.0162127	0.00201762	0.000606875			0.204861	0.223767		0.00237681	0.000580473	0.000246861			0	0		0.012512	0.00486313	0.0007428
0	0		0.0446012	0.00751533	0.00174619			0.0975128	0.0036319		0.0163031	0.00201762	0.000606875			0	0		0.00242651	0.000580473	0.000246861			0.10577	0.061198		0.0126709	0.00498754	0.000736569
0.220452	0.143946		0.0448527	0.00644591	0.00147881			0.054774	0.0208035		0.0163951	0.00176627	0.00054187			0.146224	0.0246566		0.00247271	0.000580473	0.000246861			0.161357	0.133437		0.0128291	0.00515457	0.000732414
0	0		0.0451171	0.00588487	0.00139741			0.253027	0.0813357		0.0164855	0.00176627	0.00054187			0.21996	0.0470046		0.00251827	0.000580473	0.000246861			0	0		0.0129943	0.00528896	0.000740884
0.232507	0.0313091		0.045387	0.00615402	0.00140954			0.044135	0.00795245		0.0165758	0.00176627	0.00054187			0	0		0.00256367	0.000541906	0.000245573			0	0		0.0131639	0.00557486	0.000754273
0.127052	0.0665075		0.0456629	0.00609934	0.00139023			0	0		0.0166648	0.00176093	0.000542198			0	0		0.00260988	0.000511875	0.000245013			0	0		0.0133367	0.00571607	0.000746148
0.214362	0.121601		0.0459405	0.00676064	0.00148507			0.0761496	0.0135528		0.0167568	0.00176093	0.000542198			0.0416185	0.00244908		0.00265614	0.000511875	0.000245013			0.111194	0.094185		0.0135096	0.00591688	0.000761031
0.308524	0.159492		0.0462232	0.00648066	0.00148361			0.0133073	0		0.01685	0.00176093	0.000542198			0.144079	0.0143091		0.00270197	0.000438055	0.000236436			0.0102911	9.65362e-05		0.0136894	0.00602132	0.000751567
0.00476079	0		0.0464957	0.00708776	0.00155212			0.0791434	0		0.0169441	0.00179489	0.000541009			0.0623252	0		0.00274764	0.000438055	0.000236436			0	0		0.0138753	0.00589332	0.000754668
0.0592598	0.00632779		0.0467787	0.0077462	0.00162854			0.151828	0.107749		0.01704	0.00182955	0.000539771			0.0446438	0.000255644		0.00279298	0.000438055	0.000236436			0	0		0.0140621	0.00589332	0.000754668
0	0		0.0470555	0.00776084	0.00162718			0.00252056	0		0.0171362	0.00208221	0.000579764			0	0		0.00283647	0.000438055	0.000236436			0.155869	0.128981		0.0142479	0.00589087	0.000754853
0	0		0.0473279	0.00757461	0.0016342			0	0		0.0172314	0.00208221	0.000579764			0	0		0.00287984	0.000463952	0.000235228			0.0801573	0.0770895		0.0144328	0.00632534	0.000808763
0.0373189	0.0169852		0.0476008	0.00779351	0.00162802			0.208604	0.0341224		0.0173266	0.00248564	0.000681614			0	0		0.00292187	0.000463952	0.000235228			0.0326204	0.0299529		0.0146118	0.00621319	0.000807328
0	0		0.0478703	0.00775086	0.0016316			0	0		0.0174218	0.00248667	0.000681594			0.377648	0.122485		0.00296933	0.000463952	0.000235228			0.0780906	0.0842553		0.0147907	0.00627413	0.000800024
0.108984	0.036258		0.0481395	0.00778582	0.00162858			0	0		0.0175208	0.0022269	0.000603204			0.0501475	2.07551e-05		0.00301849	0.00047675	0.000235061			0	0		0.014969	0.00630066	0.000796274
0.0674567	0.00351662		0.0484073	0.0081118	0.00166776			0.00597845	0		0.017618	0.00214038	0.000603264			0.133168	0.0469715		0.00306768	0.000483702	0.000234666			0	0.00167579		0.0151377	0.00661529	0.000807546
0.423346	0.167095		0.0486636	0.0081118	0.00166776			0.0733603	0.00208477		0.0177146	0.00199478	0.00059547			0	0		0.00311751	0.000266851	0.000102009			0	0		0.0153008	0.00634593	0.000784166
0.476932	0.123151		0.0489246	0.0081027	0.00166864			0.182324	0.0660148		0.0178083	0.00206593	0.000605785			0.0907488	0.0465048		0.00317012	0.000236259	9.88174e-05			0	0		0.0154649	0.0065619	0.000778216
0.214984	0.103906		0.0491843	0.00827403	0.00166043			0.147954	0.0145801		0.0179013	0.00206593	0.000605785			0	0		0.00322187	0.000236259	9.88174e-05			0	0		0.0156324	0.00667738	0.000785404
0	0		0.0494428	0.00827403	0.00166043			0.131225	0.0302661		0.0179925	0.00206593	0.000605785			0.105143	0.0136212		0.00327549	0.000279776	0.000106014			0.00867619	0		0.0157984	0.00664348	0.000790507
0.000628672	0		0.0497079	0.00831989	0.00166613			0.224425	0.0132781		0.0180903	0.00227282	0.000658635			0.178498	0.0368124		0.00333059	0.000279776	0.000106014			0	0		0.0159658	0.00692369	0.000792108
0	0		0.049969	0.00819622	0.00167394			0	0		0.0181861	0.00227282	0.000658635			0.0311087	0		0.00338826	0.000279776	0.000106014			0	0		0.0161318	0.00721733	0.000794153
0.136068	0.101904		0.0502473	0.00807103	0.00168156			0.251773	0.157332		0.0182812	0.00217041	0.000656484			0	0		0.00344577	0.000279776	0.000106014			-0.0129722	0		0.0163035	0.00754316	0.000840303
0	0		0.0505276	0.00807103	0.00168156			0.0356723	0.0171076		0.0183754	0.00228121	0.000658357			0.164446	0.135135		0.00350265	0.000283022	0.000105889			0	0		0.0164785	0.00782768	0.00082769
0.359353	0.0629931		0.0508053	0.00808818	0.00167997			0.0970911	0.00373267		0.0184668	0.00228121	0.000658357			0.00329966	0		0.00355928	0.000283022	0.000105889			0	0		0.0166559	0.00784885	0.000823865
0.264745	0.129005		0.0510834	0.00766718	0.00166637			0.00661505	0		0.0185632	0.00223459	0.000658043			0.173791	0.00375906		0.00361654	0.000283022	0.000105889			0.0881435	0.029922		0.0168413	0.00768145	0.000838579
0.082059	0.00224728		0.0513796	0.00742066	0.00167053			0.0026304	0.00262846		0.0186607	0.0022222	0.000657912			-0.0083165	0		0.00367367	0.000283022	0.000105889			0	0		0.0170217	0.00758327	0.000851099
0.462846	0.0815708		0.0516695	0.00743575	0.00166923			0.104662	0.0502504		0.0187583	0.00244937	0.000692627			0.0530558	0.00206932		0.00373051	0.000243393	0.000100178			0	0		0.0172005	0.00770448	0.000858455
0	0		0.0519601	0.00684609	0.00161351			0.0762798	0.035482		0.0188579	0.00244767	0.000692682			0	0		0.00378706	0.000243393	0.000100178			0.000287151	0		0.0173798	0.00756105	0.000852508
0.320156	0.158707		0.0522444	0.00697264	0.0016075			0.0481792	0.0102299		0.0189559	0.00247701	0.000691186				0		0.00384413	0.000243393	0.000100178			0.098378	0.0833518		0.0175604	0.0079267	0.000914147
0	0		0.0525176	0.00696272	0.00160835			0.441685	0.235545		0.0190602	0.00243143	0.000692953			0.158032	0.0777399		0.00390248	0.000243393	0.000100178			0.132486	0.0739455		0.017734	0.00778432	0.000923449
0.0801376	0.0450914		0.0527989	0.00696272	0.00160835			0.0198482	0		0.0191638	0.00207617	0.000619742				0		0.00395962	0.000243393	0.000100178			0.152083	0.113483		0.0179107	0.00769758	0.000914359
0.22675	0.1101		0.0530761	0.00700911	0.00160492			0.18648	0.0676119		0.0192625	0.00207617	0.000619742			0.466994	0.00159961		0.00401592	0.000268671	0.000102096			0.139521	0.115464		0.0180895	0.00814723	0.00094708
0.031517	0		0.0533476	0.00700911	0.00160492			0.134133	0.0267215		0.0193646	0.00207819	0.000619736			0.0931019	0		0.00407199	0.000217755	9.10147e-05			0	0		0.0182657	0.00824802	0.000955025
0.376542	0.172617		0.0536061	0.00700911	0.00160492			0.144101	0.0406673		0.0194662	0.00207819	0.000619736			0.0919901	0.000774903		0.00412615	0.000217755	9.10147e-05			0	0		0.0184399	0.00847143	0.000960527
0	0		0.053867	0.00700911	0.00160492			0.192725	0.0937075		0.0195755	0.00207819	0.000619736			0.0066484	0		0.00417989	0.000217755	9.10147e-05			0.110002	0.12087		0.0186199	0.00826987	0.000974691
0	0		0.0541418	0.00701579	0.00160758			0.167095	0.0819127		0.0196869	0.00227101	0.000636314			0.0632113	0.000596665		0.00423639	0.000282355	0.000109007			0.00122442	0.00667192		0.0188086	0.00822078	0.000972631
0.143358	-0.000248163		0.0544152	0.00763609	0.00169454			0.202446	0.00137108		0.0198032	0.00227699	0.000636234			0.0524165	0		0.00429266	0.000375671	0.000139696			0	0		0.0189979	0.00808438	0.000986111
0.681473	0.0727199		0.0546893	0.00829619	0.00180413			0.159031	0.0921012		0.0199198	0.00227691	0.00063624			0.00399089	0.00055952		0.00435219	0.000375671	0.000139696			0	0		0.0191985	0.00855417	0.00101887
0.555485	0.103678		0.0549692	0.00907727	0.00200791			0.298332	0.189129		0.0200347	0.00231836	0.000634561			0.139898	0.137876		0.00441269	0.000375671	0.000139696			0	0		0.0194045	0.0083737	0.00103306
0.527816	0.125591		0.05526	0.00918124	0.002001			0.176383	0.112002		0.0201511	0.00231836	0.000634561			0.0564779	0.0501927		0.0044731	0.000375671	0.000139696			0	0		0.01961	0.00876649	0.00104271
0.462092	0.0689498		0.0555446	0.00988529	0.00205812			0.126297	0.0381018		0.0202676	0.00233495	0.000633539			0.123642	0		0.00453258	0.000375671	0.000139696			0	0		0.0198308	0.00873222	0.00104266
0.562041	0.0546968		0.0558221	0.00979867	0.0020647			0.264803	0.101703		0.0203767	0.00224548	0.00063158			0.0105304	0		0.00459217	0.000375671	0.000139696			0	0		0.0200577	0.00913859	0.00105235
0.596127	0.152895		0.0560971	0.0104628	0.00216466			0.127904	0.0431822		0.0204861	0.00232925	0.000631057			0.0805492	0.0128334		0.00465072	0.000322098	0.000131717			0	0		0.0202926	0.00975	0.00116045
0.375768	0.0311687		0.0563559	0.0104628	0.00216466			0.193011	0.0178605		0.0205956	0.00232925	0.000631057			0	0		0.00470917	0.000265201	0.000121359						0.0205244	0.00957756	0.00116276
0.0666905	0.0257137		0.0566479	0.0104628	0.00216466			0.230774	0.162835		0.0207062	0.00234777	0.000629933			0.184467	0.0233013		0.00477001	0.000265201	0.000121359			0	0		0.0207617	0.00979469	0.00117804
0.00859291	0		0.0569404	0.0106718	0.00215411			0.400255	0.149501		0.0208166	0.00272808	0.00071064			0	0		0.00482964	0.000459605	0.000224536			0.00965611	0		0.021009	0.0101095	0.00115898
0.535294	0.408009		0.0572272	0.0107651	0.0021483			0.0381074	0		0.020925	0.00269846	0.000713571			0.00159209	0		0.00488964	0.000459605	0.000224536			0	0		0.0212559	0.0105242	0.00123137
0.557028	0.0905585		0.0575146	0.0107651	0.0021483			0.365734	0.121912		0.0210366	0.00269846	0.000713571			0.044941	0		0.00495108	0.000459605	0.000224536			0	0		0.0215288	0.0109914	0.00123999
0.30427	0.184638		0.0578003	0.0105128	0.0021309			0.195748	0.0877786		0.0211462	0.00269846	0.000713571			0	0		0.00501037	0.000459605	0.000224536			0.173019	0.116264		0.0218013	0.0114595	0.00136517
	0.0445981		0.0580831	0.0106439	0.00212074			0.132772	0.011151		0.0212544	0.00269846	0.000713571			0.153883	0.0518963		0.00507361	0.000448349	0.000224713			0	0		0.0220735	0.0118855	0.00143838
0.551769	0.527567		0.0583645	0.0100436	0.00209363			0.458796	0.230298		0.0213676	0.00302614	0.000761884			0.0455127	0.0423847		0.00513922	0.000448349	0.000224713			0	0		0.0223524	0.0122271	0.00145143
0.340137	0		0.058644	0.0105699	0.00210821			0.266987	0.165724		0.0214821	0.00297592	0.000763724			0.124178	0.111745		0.00520452	0.000448349	0.000224713			0.00359223	0.00294457		0.0226365	0.01212	0.00146118
0.38251	0.0105134		0.0589169	0.0105612	0.00210892			0.364223	0.236158		0.0215968	0.00297592	0.000763724			0	0		0.00527152	0.000448349	0.000224713			0	0		0.0229133	0.0120274	0.00146575
0.00174183	-0.000145156		0.0591857	0.0107561	0.00212782			0.254737	0.116544		0.021711	0.00304288	0.000761331			0.561409	0.310091		0.00533773	0.000448349	0.000224713			0.173633	0.102268		0.0231871	0.0120154	0.00146542
0.310715	0.0155621		0.0594523	0.0101766	0.00210535			0.0692308	0.00101332		0.0218258	0.00304288	0.000761331			0	0		0.00540431	0.000387176	0.000235281			0.000381381	0		0.0234691	0.0123859	0.00148653
0	0		0.0597171	0.00954542	0.00205943			0.432913	0.180542		0.0219386	0.00342722	0.000824385			0.0106383	0		0.00547266	0.000334668	0.000242784			0.262659	0.197783		0.0237623	0.0127134	0.0015274
0.561837	0.0322071		0.0599754	0.0107076	0.00226695			0.272327	0.147072		0.0220494	0.0034647	0.000822054			0.244807	0.148599		0.00554087	0.000334668	0.000242784			0.24364	0.243658		0.0240473	0.0130435	0.00153002
0.486653	0.0546214		0.060235	0.010228	0.0022326			0.109775	0.0249493		0.0221617	0.00352239	0.000821547			0.0615898	0		0.00561021	0.000334668	0.000242784			0	0		0.0243268	0.0138198	0.00160917
0.318923	0.00507723		0.0604836	0.0102088	0.0022287			0.616248	0.421302		0.0222741	0.00348773	0.000823816			0.0199386	0		0.00568256	0.000334668	0.000242784			0.111341	0.094763		0.0246132	0.0141981	0.00158718
0.496611	0.0594347		0.0607367	0.010272	0.00222411			0.220736	0.142836		0.0223932	0.00323545	0.000805198			0.00394179	0		0.00575948	0.000331188	0.000242907			0	0		0.024912	0.0144749	0.00157155
0.183527	0.118155		0.0609878	0.0107863	0.00223507			0.147424	0.126002		0.0225162	0.00323545	0.000805198			0.355545	0.0356608		0.00583672	0.000319998	0.00024295			0.0127004	0.00480771		0.0252221	0.0141624	0.0015732
0.5226	0.0812712		0.0612435	0.0105683	0.00224545			0.252116	0.169257		0.0226405	0.00316287	0.000776813			0.196465	0.172625		0.00591519	0.000319998	0.00024295			-3.09243e-05	-0.000176244		0.0255286	0.0147621	0.00160784
0.229828	0.159593		0.0614982	0.0114233	0.00232473			0.575328	0.235859		0.0227658	0.00312557	0.000778977			0.112909	0.00809838		0.00598962	0.000319998	0.00024295			0	0		0.0258363	0.014974	0.0015902
0.010778	0.000585753		0.0617561	0.0113884	0.00232796			0.0824577	0.00328674		0.0228874	0.00301834	0.000780075			0.0354909	0.00832001		0.00606242	0.0003072	0.000242943			0	0		0.0261449	0.0154966	0.00158519
0.308188	0.269468		0.0620102	0.0109426	0.00231426			0.106268	0.0466112		0.0230081	0.00328617	0.00080452			0	0		0.00613673	0.000369393	0.000249218			0.417142	0.347201		0.0264906	0.0159791	0.00165837
0.285118	0.147512		0.0622658	0.0110027	0.00230924			0.164335	0.109023		0.0231298	0.00328617	0.00080452			0	0		0.00621083	0.000369393	0.000249218			0	0		0.0268363	0.0166358	0.00168437
0.502617	0.0393218		0.0625142	0.0110027	0.00230924			0.247832	0.202184		0.0232504	0.00349496	0.000855376			0	0		0.00628412	0.000383012	0.000249178			0	0		0.0271865	0.0164806	0.00170241
0.108963	0.0783537		0.0627613	0.0108723	0.00231572			0.274659	0.120198		0.0233712	0.00349496	0.000855376			0.00896099	0		0.00636579	0.000606793	0.00032965			0	0		0.0275359	0.0167269	0.00170667
0.401585	0.262337		0.0630021	0.0108697	0.00231597			0.27911	0.0549145		0.0234922	0.00349496	0.000855376			0.0201284	0.00130464		0.0064458	0.000563276	0.000328293			0.143072	0.164026		0.0278829	0.0170352	0.00167251
0.324259	0.0740283		0.0632372	0.0103667	0.00233198			0.212331	0.0438138		0.0236091	0.003322	0.000823749			0.0951872	0.00953551		0.00652569	0.000700031	0.000351189			0	0		0.0282325	0.0173953	0.00169779
0	0		0.0634695	0.0103667	0.00233198			0.0515663	0.0262748		0.0237265	0.003322	0.000823749			0.292248	0.125529		0.00660499	0.000700031	0.000351189			0.00692204	0.00144342		0.028581	0.0175606	0.00170045
0.237753	0.115075		0.0636837	0.0103689	0.00233178			0.212985	0.0414083		0.0238448	0.00331524	0.000824276			0.54773	0.308931		0.00668438	0.000700031	0.000351189			0.118421	0.0886491		0.0289293	0.0176962	0.00171173
0.0613443	0.0341742		0.0639114	0.0104012	0.00232907			0.342231	0.165697		0.0239635	0.00316786	0.000829318			0	0		0.00676399	0.000696785	0.000351306			0.00880474	0		0.0292735	0.0177945	0.00170903
0.226853	0.149394		0.0641404	0.0103841	0.00233056			0.3134	0.155829		0.0240836	0.00324596	0.000826903			0.00914472	0.0127683		0.00684247	0.000696785	0.000351306			0.0188213	0		0.0296145	0.0177081	0.00172836
0.392186	0.216981		0.0643795	0.0104982	0.00232297			0.0919578	0.0111018		0.0241963	0.00328934	0.000825967			0.24841	0.0670507		0.00692114	0.000696785	0.000351306			0.51585	0.50184		0.0299595	0.0185616	0.00176032
0.492054	0.0953537		0.064598	0.0112817	0.00238206			0.212564	0.140368		0.0243078	0.00325066	0.000827855			0.179682	0.0534906		0.00699948	0.000696785	0.000351306			0	0		0.0303173	0.0185869	0.00175502
0.0538789	0.000731932		0.0648124	0.0112666	0.00238347			0.111971	0.0715853		0.0244174	0.00298923	0.000805541			0.0939331	0.00575685		0.00707846	0.000952152	0.00042587			0.000875424	0		0.0306774	0.0186786	0.00175168
0.402345	0.329803		0.0650246	0.0113642	0.00237604			0.300419	0.0668349		0.0245264	0.00296299	0.000807082			0.179524	0.00140586		0.00716043	0.000952152	0.00042587			0	0		0.0310346	0.0187563	0.0017417
0.121778	0.0184296		0.0652369	0.011258	0.002383			0.171439	0		0.0246355	0.00294813	0.00080778			0.319066	0.103685		0.00724184	0.00106277	0.00043509			0.0170889	0.0108566		0.0313914	0.0185851	0.00173923
0.516555	0.41286		0.0654666	0.0122803	0.00250081			0.120679	0.00359346		0.0247375	0.00294813	0.00080778			0.307994	0.197538		0.00732341	0.00106277	0.00043509			0	0		0.0317515	0.0187923	0.00170942
0.0108407	0.00521764		0.0656889	0.0124831	0.00248868			0.12404	0.0775448		0.0248398	0.00306187	0.000807316			0	0		0.0074059	0.00115559	0.000440332			0	0		0.0321133	0.0186061	0.00173822
0.000165062	0		0.0659224	0.0130223	0.00250213			0.329439	0.172309		0.0249424	0.00306187	0.000807316			0.175853	0.0303662		0.00749095	0.00118273	0.000441303			0.00227853	0		0.0324773	0.0188052	0.00175856
0.287251	0.008711		0.0661678	0.0134554	0.00249359			0.352503	0.252632		0.0250419	0.00317838	0.000812686			0.328395	0.011273		0.00757605	0.00118273	0.000441303			0.00265023	0		0.0328511	0.0193196	0.00180679
0.14515	0.0691118		0.0664092	0.0135683	0.00248369			0.234579	0.138442		0.0251449	0.0033212	0.000813836			0.172342	0.0518949		0.00766132	0.00118273	0.000441303			0.0299841	0.0235539		0.033225	0.0196304	0.00181866
0.42041	0.137387		0.0666553	0.0135683	0.00248369			0.170802	0.00690294		0.0252409	0.00358295	0.000833882			0.179928	0.005925		0.00774913	0.00143728	0.00049725			0	0		0.033595	0.0200716	0.00177445
0.462425	0.0737205		0.0668953	0.0127964	0.00244459			0.46738	0.308631		0.0253392	0.00338952	0.000827616			0.000302126	0		0.00783658	0.00137268	0.000496693			0	0		0.0339615	0.0201664	0.00176492
0.104634	0.0811607		0.0671364	0.0121129	0.00241802			0.382392	0.116305		0.0254279	0.00334938	0.000829954			0.380656	0.187576		0.0079232	0.00142692	0.000506889			0.067841	0.0562433		0.0343335	0.0208004	0.00173062
0.246887	0.219792		0.0673763	0.0113389	0.00236769			0.0470113	0		0.0255213	0.00335322	0.000829646			0.149483	0.0838284		0.00800891	0.00144245	0.000506234			0.0155921	-0.00138373		0.034688	0.0211227	0.0017704
0.456554	0.0619927		0.067611	0.0102873	0.00222298			0.0204706	0.0152551		0.0256149	0.00331177	0.000831985			0.451787	0.449781		0.00809295	0.00144245	0.000506234			0.0268037	0.034315		0.0350407	0.0212776	0.00173917
	0		0.0678342	0.0103748	0.00222061			0.249817	0.136962		0.0257063	0.00357192	0.000851301			0.431307	0.236434		0.00817787	0.00151122	0.000506906			0	0		0.035396	0.0213232	0.00173889
0.315	0.0483896		0.0680575	0.00983305	0.00216231			0.192913	0.0978776		0.0257984	0.00355533	0.000852553			0.250952	0.26823		0.00826561	0.00151122	0.000506906			0	0		0.0357391	0.021429	0.00172548
0	0		0.068284	0.0106381	0.0022362			0.289379	0.168292		0.0258913	0.00354069	0.000853668			0.437174	0.190595		0.00835489	0.00151122	0.000506906			-0.000253783	-0.00086471		0.0360805	0.0212047	0.00174291
0.0853918	0.0761083		0.0685105	0.0097915	0.00214993			0.180461	0.0643591		0.0259846	0.00360004	0.000856645			0.310337	0.0119508		0.0084443	0.00151122	0.000506906			0.0232294	0		0.0364155	0.0211814	0.00173948
0.420666	0.0936349		0.0687404	0.00995016	0.00214102			0.486772	0.298507		0.0260846	0.00373579	0.000855758			0.620954	0.611371		0.00853217	0.00152637	0.00050621			0	0		0.0367465	0.0213501	0.00171465
0.0504429	0.0241762		0.0689388	0.0106054	0.00217882			0.178873	0.0340281		0.026184	0.00373909	0.000855544			0.518095	0.477574		0.00861635	0.00154195	0.000505491			-0.0114904	-0.0151788		0.0370728	0.0216454	0.00173226
	0.00366717		0.0691458	0.0103964	0.00218912			0.365557	0.226977		0.0262866	0.00335878	0.000799659			0.29045	0.172271		0.00869868	0.00134754	0.000477933			-0.00337117	-0.000516126		0.0374001	0.0217273	0.00172716
0.0329475	0.0209112		0.0693589	0.0103318	0.00219242			0.392533	0.217181		0.0263892	0.00338839	0.000796543			0.231227	0.0347559		0.00877993	0.00134754	0.000477933			0.0139569	0.00935143		0.03772	0.0212699	0.00173808
0.00226923	0		0.0695768	0.0104195	0.00218573			0.138841	0.0678783		0.0264864	0.00338839	0.000796543			0	0		0.0088614	0.00136692	0.000477211			0.000107033	0		0.0380257	0.0209503	0.00175877
0.272832	0.239106		0.0697982	0.0102341	0.00219162			0.171702	0.0500123		0.026585	0.00347324	0.000793691			0.245446	0.127379		0.00894718	0.00136692	0.000477211			0.0778111	0.0225702		0.0383399	0.0201752	0.00175826
0.366355	0.131719		0.070019	0.0101183	0.00219945			0.204592	0.0952047		0.0266869	0.00348572	0.000792674			0.200538	0.063178		0.00903203	0.00136692	0.000477211			0	0		0.0386572	0.019993	0.00173808
0.157161	0.131068		0.0702423	0.0101183	0.00219945			0.389431	0.102796		0.0267831	0.00339312	0.000766915			0.0242929	0.0183352		0.00911503	0.00143741	0.000478295			0.0743252	0.0680232		0.038968	0.0199794	0.00173761
0.542675	0.0141728		0.0704667	0.00959198	0.00218326			0.20789	0.0661617		0.0268759	0.00356198	0.000771928			0.250143	0.128101		0.00919813	0.00143741	0.000478295			0.189661	0.15098		0.0392753	0.0199335	0.00174735
0.450971	0.233314		0.0707099	0.00968294	0.00217863			0.320251	0.160142		0.0269686	0.00363197	0.000768502			0	0		0.00928548	0.00143741	0.000478295			0	0		0.0395883	0.0203608	0.0017311
0.337357	0.211801		0.0709475	0.00917104	0.00216241			0.172477	0.038387		0.0270618	0.00356501	0.000771917			0.319613	0.0658385		0.00937245	0.00148379	0.000477699			0.000547989	0		0.0399334	0.0207856	0.00174975
0.0457127	0.000496386		0.0711925	0.00933397	0.00215443			0.294025	0.226808		0.0271552	0.00357277	0.000771224			0.435917	0.336439		0.00945836	0.00156929	0.000468673			0.00837663	0		0.0402633	0.0202739	0.00179534
0.270468	0.199454		0.0714417	0.00934752	0.00215347			0.193698	0.0445168		0.0272504	0.00319768	0.000704248			0.404369	0.22366		0.00954348	0.00162828	0.000461556			0	0		0.0405839	0.0204518	0.00182351
0.398706	0.0610857		0.0716908	0.00818536	0.00191705			0.222523	0.205028		0.0273491	0.00329687	0.000707421			0.459542	0.0578953		0.00962865	0.0017748	0.000474092			0	0		0.0409085	0.0205627	0.00182844
0.595341	0.564919		0.0719397	0.00837629	0.00192286			0.362617	0.125222		0.0274455	0.00320522	0.000709955			0.558288	0.442156		0.00971329	0.00189625	0.00048033			0	0.000207044		0.0412413	0.0200671	0.00178377
0.281869	0.0705848		0.0721895	0.00773698	0.00186831			0.161295	0.081088		0.027541	0.00336866	0.000713698			0.460992	0.245981		0.00979906	0.00189625	0.00048033			0	0		0.041577	0.0200077	0.00178554
0.278139	0.16574		0.0724368	0.00768836	0.00187098			0	0		0.0276291	0.00338725	0.000712148			0.132159	0.0133577		0.00988047	0.00189973	0.000480036			0.0379486	0.027975		0.041899	0.0201476	0.00178603
0.371806	0.0523241		0.072692	0.00853775	0.00220158			0.0199862	0.00807592		0.0277151	0.0034124	0.000710148			0.175651	0.0251982		0.00996333	0.00191881	0.000478873			0	0		0.0422128	0.0201731	0.00178211
0.212925	0.00200385		0.0729464	0.00853775	0.00220158			0.076015	0.0181799		0.0278002	0.00329113	0.000673813			0.128271	0.0306777		0.0100502	0.00191881	0.000478873			0	0		0.0425302	0.0195834	0.0017866
0.092265	0		0.0732039	0.00768268	0.00209378			0.413198	0.324058		0.0278848	0.00329113	0.000673813			0.209961	0.0878679		0.0101496	0.00191881	0.000478873			0	0		0.0428544	0.0199588	0.00180051
0.282578	0.0235182		0.073459	0.00768268	0.00209378			0.30913	0.105047		0.0279691	0.00329113	0.000673813			0.169328	0.108342		0.0102499	0.00210259	0.0004987			0.00442097	0.0217162		0.0431917	0.0202233	0.00184223
0.214093	0.0779022		0.0737126	0.00851417	0.00222125			0.0572261	0.00259186		0.0280586	0.00328131	0.000670874			0.265939	0.0316557		0.0103532	0.00210845	0.000498976			0	0		0.0434895	0.0204168	0.00189376
0.0698729	0.00101754		0.0739625	0.008617	0.00221841			0.188082	0.0807129		0.0281474	0.00328131	0.000670874			0.362036	0.228308		0.0104559	0.00231005	0.000521794			0.103473	0.0159822		0.0437901	0.0201041	0.00186698
0	0		0.0742144	0.00918381	0.00224573			0.254766	0.0220176		0.0282364	0.00291099	0.000597443			0.356853	0.108131		0.010558	0.00229774	0.000522723			0.119748	0.115163		0.0440807	0.0207422	0.00185694
0.083168	0.0772522		0.0744758	0.00914109	0.0022489			0.151559	0.0958436		0.0283258	0.00291099	0.000597443			0.397529	0.0251856		0.0106543	0.00216799	0.000492937			0	0		0.0443688	0.0205838	0.00185767
0.389776	0.140374		0.0747383	0.0100118	0.00234227			0.133997	0.0524124		0.0284149	0.00323462	0.000650553			0	0		0.0107534	0.00225667	0.000492953			0	0		0.0446708	0.0206086	0.00185642
0.0239845	0		0.0750007	0.010935	0.00239811			0.430253	0.0752987		0.0284998	0.00311471	0.000648915			0.447164	0.287538		0.0108556	0.00211992	0.000485936			0.0312037	0.0136966		0.044972	0.0207069	0.00187129
0.000741675	0		0.0752749	0.0117946	0.00247106			0.0659756	0.00719722		0.0285841	0.0033826	0.000677346			0.540465	0.371826		0.0109567	0.00246193	0.000568784			0.0143139	0.0114745		0.0452762	0.0210811	0.00191728
0.175334	0.166004		0.0755521	0.0118605	0.00246558			0.1862	0.035373		0.0286697	0.00346816	0.000674022			0.664641	0.478024		0.0110577	0.00246193	0.000568784			0.178013	0.154329		0.0455931	0.0218246	0.00210666
0.217391	0.0655495		0.0758148	0.0118731	0.00246454			0.25665	0.212526		0.0287559	0.00358185	0.00066532			0.270096	0.0783617		0.0111615	0.00253819	0.000567157			0.210492	0.130541		0.0459107	0.0221039	0.00211455
0.105282	0.0681468		0.0760759	0.0123085	0.00246019			0.187277	0.113744		0.0288462	0.0035055	0.000668933			0.297058	0.0822851		0.0112669	0.00253819	0.000567157			0	0		0.0462299	0.0221691	0.00209955
0	0		0.0763271	0.0121943	0.00246907			0.0639032	0.0224202		0.02894	0.00349496	0.000669025			0.363908	0.209976		0.011373	0.00253819	0.000567157			0	0		0.0465347	0.0221224	0.00209075
0.16447	0		0.0765817	0.0114109	0.00241815			0.0605002	0		0.0290367	0.00374202	0.000690414			0.569576	0.184564		0.0114812	0.00253819	0.000567157			0	0		0.046827	0.0229509	0.00208539
0.0378367	0		0.0768382	0.0115057	0.00241087			0.0324315	0		0.0291347	0.00374202	0.000690414			0.0993617	0.00592926		0.0115891	0.00228282	0.000529386			0	0		0.0471179	0.022672	0.00211784
0.256596	0.179012		0.0770953	0.0115343	0.00240943			0.0729682	0.0372952		0.0292301	0.00402621	0.000716959			0.61529	0.542336		0.0116948	0.00228282	0.000529386			0	0		0.0474242	0.02295	0.0021012
0.351584	0.228244		0.077352	0.0115139	0.00241133			0.466636	0.137286		0.0293252	0.00400185	0.000719657			0.0529902	0.0106724		0.0118026	0.0021722	0.000527087			0	0		0.0477407	0.0236875	0.00217676
0.0697892	0		0.0775981	0.0120366	0.002633			0.406927	0.265283		0.0294193	0.00400185	0.000719657			0.0352598	0		0.0119133	0.00219459	0.000525677			0	0		0.048057	0.0237546	0.00217026
0.14385	0.0631869		0.0778488	0.0122669	0.00263967			0.189185	0.00791614		0.0295135	0.00400278	0.000719702			0.102878	-0.000984578		0.0120248	0.00210177	0.000525056			0.18613	0.151953		0.0483838	0.0240221	0.00212907
0	0		0.0780942	0.0117417	0.00262277			0.0635258	0.0222106		0.0296077	0.00402929	0.000717177			0	0		0.012135	0.00238609	0.000602116			0	0		0.0487067	0.023405	0.00216836
0.339397	0.243558		0.0783299	0.0113087	0.00262513			0.204563	0.0652932		0.0297032	0.00387204	0.000717264			0.127557	0.0206782		0.0122516	0.00238609	0.000602116			0.0720853	0.0628332		0.0490186	0.0233235	0.00215705
	0.0515151		0.0785627	0.0112444	0.00262874			0.310086	0.124141		0.0297972	0.00372921	0.000718198			0.102517	0.0905686		0.0123683	0.00238609	0.000602116			0	0		0.0493349	0.0234549	0.00217011
0.307347	0		0.0787899	0.0113047	0.00262417			0.280868	0.159337		0.0298962	0.00353678	0.00069234			0.0331014	8.88627e-05		0.0124871	0.00213153	0.000565591			0.00882951	0.00413683		0.0496496	0.0233709	0.00217283
0.141471	0		0.0790118	0.0125573	0.00280663			0.00285609	0		0.0299906	0.00353739	0.000692276			0.321189	0.059837		0.0126036	0.00237707	0.000599016			0	0		0.0499724	0.0235594	0.00216397
0.291688	0.0264856		0.0792458	0.0125747	0.0028051			0.209275	0.16758		0.0300853	0.00353739	0.000692276			0.412816	0.201706		0.0127206	0.00222952	0.00059201			0	0		0.0503026	0.0234455	0.00215821
0.235855	0.105535		0.0794794	0.0125747	0.0028051			0.247294	0.0565237		0.0301777	0.00353364	0.000692657			0.503339	0.187554		0.0128375	0.00231766	0.000594152			0	0		0.0506286	0.023297	0.00214056
0.380102	0.0570768		0.0797122	0.0125747	0.0028051			0	0.000637312		0.0302701	0.00353364	0.000692657			0.408208	0.33559		0.0129583	0.00231766	0.000594152			0.173113	0.165371		0.0509739	0.0242472	0.00220949
0.319941	0.0258663		0.0799441	0.0126126	0.00280452			0.296239	0.0685726		0.0303649	0.00352919	0.000691429			-0.000987391	0		0.0130785	0.00236845	0.000598264			0	0		0.0513179	0.0246217	0.00223304
0.112388	0.066543		0.080178	0.0139725	0.00307651			0.150527	0.124196		0.0304582	0.00390834	0.000753135			0.216686	0.00353412		0.0131983	0.00241519	0.00059631			0.0980784	0.0547981		0.0516989	0.0248891	0.00222125
0.00171888	0		0.0804238	0.0132215	0.00303701			0.246921	0.0128378		0.0305494	0.00390834	0.000753135			0.068773	0.0222971		0.0133162	0.00241519	0.00059631			0	0		0.0520764	0.0265094	0.00255255
0.300638	0.12274		0.0806674	0.0132215	0.00303701			0.106971	0.0699021		0.0306406	0.00382321	0.00075045			0.178503	0.136672		0.0134335	0.00247765	0.000594416			0	0		0.0524562	0.0268234	0.00258827
0.250902	0.0496179		0.0809117	0.0130628	0.00304678			0.152819	0.0825424		0.0307266	0.00372169	0.000749131			0.45545	0.0753498		0.0135537	0.00276234	0.00064373			0.0462837	0.000699763		0.0528526	0.0272874	0.00257937
0.492035	0.152341		0.0811574	0.0125709	0.00302147			0.261162	0.0318999		0.0308145	0.00369988	0.00075101			0.137987	0.0376304		0.0136739	0.00274676	0.000644897			0.166359	0.17114		0.0532513	0.0266508	0.00262414
0.302288	0.000505148		0.0814057	0.0125709	0.00302147			0.18857	0.00350281		0.0309008	0.00369988	0.00075101			0.0451229	0.0326932		0.0137948	0.00274676	0.000644897			0.286695	0.193511		0.0536616	0.0270178	0.00262638
0.294957	0.00433144		0.0816471	0.0127154	0.00301583			0	0		0.0309879	0.0039408	0.000765293			0.377015	0.155537		0.0139172	0.00274676	0.000644897			0	0		0.0540704	0.0273307	0.00259872
0.143322	0.00185888		0.0818902	0.013069	0.00301663			0.129345	0.0584354		0.0310754	0.0039408	0.000765293			0.0572163	0.0574488		0.0140419	0.00272739	0.000646276			0	0		0.0544636	0.0284636	0.00266895
0.117219	0.0889019		0.0821301	0.0138847	0.003067			0.0622283	0.00419588		0.0311644	0.00397451	0.000766306			0.356399	0.165842		0.0141665	0.00272739	0.000646276			0	0		0.0548542	0.0291492	0.00261374
0.636726	0.0632231		0.0823762	0.0138847	0.003067			0.124566	0.0130428		0.0312532	0.00396203	0.00076752			0.0549824	0		0.0142905	0.00295234	0.00066576			0.0414613	0.040111		0.0552438	0.0294387	0.00262042
0	0		0.0826366	0.0138943	0.00306613			0.121392	0.105353		0.0313416	0.00372695	0.000754708			0.457724	0.359868		0.0144183	0.00289054	0.000667542			0	0		0.0556382	0.0297734	0.00262402
0.494634	0.160648		0.0828965	0.0144169	0.00306233			0.24605	0.0670575		0.0314316	0.00355058	0.000751025			0.353473	0.143834		0.0145474	0.00304173	0.000671292			0	0		0.0560334	0.0299452	0.00259057
0.0153548	0		0.0831314	0.0148149	0.00306712			0.310342	0.127628		0.0315221	0.00346871	0.000755588			0.486355	0.150378		0.0146757	0.00304173	0.000671292			0	0		0.056434	0.0304501	0.00263011
0.321178	0.0140162		0.0833841	0.0148493	0.00306392			0.313481	0.252504		0.0316123	0.00357536	0.000753119			0.505681	0.475087		0.0148047	0.00299535	0.000673908			0.0187826	0.0018632		0.0567973	0.0304008	0.00262886
0.00470526	0		0.0836395	0.0146864	0.00307551			0.447294	0.164188		0.0317008	0.00356759	0.000753829			0.0347289	0		0.0149349	0.00297102	0.000675655			0.0514919	0.0407816		0.0571616	0.0305192	0.00260346
			0.0838923	0.0148438	0.00306646			0.200306	0.161705		0.0317886	0.00357893	0.000752961			0.288896	0.135734		0.0150656	0.00296454	0.000676205			0	0		0.0575261	0.0300773	0.00261209
0.109749	0		0.0841463	0.0162773	0.00325417			0.146849	0.0880172		0.0318754	0.0035154	0.000750031			0.266481	0.127748		0.0151963	0.00292171	0.00067191			-0.0112955	0		0.0578871	0.03051	0.00263828
0.0211569	0		0.0844067	0.0161638	0.0032564			0.114893	0.0470933		0.0319628	0.0036716	0.000751354			0.000794133	0		0.0153264	0.00288998	0.000669619			0	0		0.0582526	0.0313323	0.00267329
0.00761756	0		0.0846785	0.0161638	0.0032564			0	0		0.0320479	0.00350816	0.000749149			0.144426	0.00926361		0.0154531	0.00293489	0.000667165			0	0		0.0586109	0.0321382	0.00269998
0	0		0.0849568	0.0162757	0.003248			0.185427	0.067502		0.0321366	0.00388602	0.000815002			0	0		0.0155786	0.00293489	0.000667165			0	0		0.0589742	0.0323034	0.00269472
0.00585241	0		0.0852272	0.0151143	0.00307209			0.216488	0.106127		0.0322262	0.00387202	0.000816043			0.306456	0.186048		0.0157152	0.00291581	0.000668592			0	0		0.0593354	0.0334656	0.00272573
0.027487	0		0.0854948	0.016028	0.00311591			0.0859434	0		0.0323151	0.00366244	0.00080829			0.243942	0.022824		0.0158478	0.00310828	0.000679083			0	0		0.0596987	0.0341844	0.00266374
0.149568	0		0.0857625	0.0168254	0.00313418			0.0135857	0.00675246		0.0324038	0.00366244	0.00080829			0.12738	0.0847795		0.0159682	0.00331106	0.000690323			0	0		0.0600737	0.0336182	0.00273076
0.263196	0.162327		0.0860318	0.0168254	0.00313418			0.0123882	0		0.0324947	0.00366244	0.00080829			0.489654	0.36645		0.016091	0.00333747	0.0006954			0	0		0.0604436	0.0330623	0.00275744
0.472957	0.342614		0.0862995	0.016217	0.0030808			0.0853973	0.0128026		0.032582	0.00372075	0.000823844			0.189686	0.0545483		0.0162094	0.00357044	0.00073381			0	0		0.0608216	0.0327312	0.00273689
0.286776	0.110221		0.0865679	0.0160542	0.00309379			0.0623464	0.010946		0.0326716	0.00372075	0.000823844			0.416813	0.0726549		0.0163363	0.00336885	0.000724952			0	0		0.0611971	0.0323245	0.00280388
0.127613	0		0.0868363	0.0156602	0.00308693			0	0		0.0327627	0.00372075	0.000823844			0.210931	0.0583518		0.0164649	0.00366259	0.000756463			0.00292589	0		0.0615819	0.0328598	0.00286451
0.131132	0.0222506		0.0871181	0.0158908	0.0030715			0.14875	-8.66239e-06		0.0328577	0.00372075	0.000823844			0.220766	0.14483		0.0165915	0.00356856	0.000759665			0.0515117	0.0495285		0.0619689	0.03321	0.00284449
0.427568	0.113765		0.087403	0.0150226	0.00303526			0.030048	0.0104789		0.0329535	0.00339713	0.000786676			0.161757	0.0499262		0.0167161	0.00352135	0.000760034			0.00547998	0.00353775		0.0623441	0.0338827	0.00284415
0.180777	0.109532		0.0876863	0.0157666	0.00324691			0.17506	0.0108624		0.0330499	0.00338489	0.000787655			0.290008	0.157449		0.0168372	0.00352135	0.000760034			0	0		0.0627221	0.0341338	0.00286068
0.107981	0.0133001		0.0879608	0.0149071	0.00321349			0.212332	0.0813808		0.0331464	0.003117	0.00076336			0	0		0.0169567	0.00317933	0.000710676			0.0772629	0.040391		0.0631064	0.0345574	0.00291426
0	0		0.0882331	0.0155926	0.00323646			0.0939595	0.0456866		0.0332402	0.00303144	0.000765496			0.0510833	0.0314804		0.0170785	0.00318569	0.000710124			0	0		0.0634756	0.0345493	0.00291253
0.0458405	0		0.0885149	0.0155724	0.00323821			0.0677149	0		0.0333345	0.0032758	0.00080865			0.0323817	0.0363258		0.0171976	0.00313552	0.000710991			0	0		0.0638459	0.0340266	0.00296872
0.100469	0		0.0888057	0.0156673	0.0032433			0.18066	0.130953		0.0334252	0.00379207	0.000923729			0.274172	0.108237		0.017317	0.00313552	0.000710991			0	0		0.0642232	0.0350241	0.00290223
0.196149	0.105194		0.0891065	0.0156649	0.00324354			0.202638	0.0883777		0.0335133	0.00407519	0.000961104			0.157683	0.0120949		0.0174346	0.00315879	0.000709276			0	0		0.0646054	0.0353009	0.00292568
0.10842	0		0.0894069	0.0166034	0.00328653			0.159205	0.0242585		0.033596	0.00398431	0.000948718			0	0		0.0175499	0.00315879	0.000709276			0.306638	0.266636		0.0649992	0.0352408	0.00292324
0.430713	0.0418558		0.0897044	0.0168711	0.0032777			0.00417342	0.0002711		0.0336861	0.00398431	0.000948718			0	0		0.0176664	0.00315879	0.000709276			0	0		0.0654	0.0365241	0.00292376
			0.0900013	0.0171513	0.00327124			0.201356	0.0504222		0.0337843	0.00384127	0.000927809			0.0104396	0		0.0177828	0.00315879	0.000709276			0	0		0.0657957	0.037214	0.00294272
0	0		0.0902994	0.0171517	0.0032712			0.227119	0.128097		0.0338844	0.00385115	0.000926919			0.288564	0.0849677		0.0178984	0.00315879	0.000709276			0.00687578	0.00521453		0.0661826	0.0369947	0.00292761
0	0		0.0906004	0.016678	0.00312459			0.28012	0.0652065		0.0339887	0.00402762	0.000928753			0.164215	0.0102161		0.0180111	0.0031364	0.000710941			0	0		0.0665651	0.0368038	0.00296281
0	0		0.0908958	0.0171208	0.00317002			0.0134141	0.00785202		0.0340925	0.00411165	0.000935677			0.515924	0.357101		0.0181223	0.0031364	0.000710941			0	0		0.0669423	0.0365228	0.00301905
0.00127484	0		0.0912088	0.0171673	0.00316613			0.182909	0.0562061		0.0341969	0.00428927	0.000941722			0.227357	0.116986		0.0182353	0.00278433	0.000657658			0	0		0.06733	0.0376463	0.00296222
0.256957	0.0232175		0.0915371	0.0171673	0.00316613			0.297445	0.0478623		0.0343004	0.00428927	0.000941722			0.207988	0.0150411		0.0183418	0.00304636	0.000686583			0	0		0.0677219	0.0381801	0.0030041
0.301508	0.00294746		0.0918673	0.0171186	0.00317113			0.179661	0.015393		0.0344086	0.00440079	0.000937952			0.439964	0.144219		0.0184485	0.00320573	0.000690636			0	0		0.0681076	0.0379042	0.00301856
0.331331	0.214783		0.0922014	0.0170583	0.00317717			0.340619	0.285027		0.0345117	0.00433148	0.000941915			0	0		0.0185508	0.00320573	0.000690636			0	0		0.0684961	0.0388394	0.00303666
0.418858	0.0382322		0.0925349	0.0163612	0.00304693			0.142064	0.000687038		0.0346211	0.00434887	0.000940443			0.351679	0.297621		0.0186534	0.00305203	0.000666104			0	0		0.068877	0.0396784	0.00306412
-2.53212e-05	0		0.092864	0.018053	0.0033281			0.161427	0.0126711		0.03473	0.00444339	0.000936263			0	0		0.0187576	0.00305203	0.000666104			0	0		0.0692439	0.0399661	0.0030514
0.106937	0.042536		0.093195	0.018053	0.0033281			0.0703233	-0.00218704		0.034837	0.00444339	0.000936263			0.0384766	0		0.0188611	0.00294836	0.0006674			0	0		0.0696142	0.0398145	0.00306304
			0.0935283	0.0189819	0.00335479			0.410163	0.193107		0.0349496	0.00493605	0.00101487			0.290828	0.142589		0.018962	0.00339426	0.000768497			0.220749	0.206105		0.0699689	0.0391607	0.00306554
0.028637	0		0.093868	0.0200164	0.0034652			0.0806087	0.0301617		0.0350593	0.00472883	0.00100325			0	0		0.0190639	0.00340427	0.000769249			0.043552	0.0331477		0.0703245	0.0397674	0.00313086
0	0		0.094213	0.0185338	0.00328806			0.114841	0.0499458		0.0351696	0.00434968	0.000964398			0.355083	0.0690517		0.0191636	0.00335752	0.000771987			0	0		0.0706427	0.04092	0.00324231
0.173966	0		0.0945443	0.0193404	0.00330765			0.0369036	0.0099346		0.0352794	0.00447587	0.000961033			0	0		0.0192639	0.00341438	0.000769029			0	0		0.0709875	0.0403271	0.00311022
0.293796	0.00737122		0.0948788	0.0194103	0.00330004			0.00463862	0		0.0353889	0.00478897	0.00100073			0.274037	0.223895		0.0193643	0.00335191	0.000772042			0.0327585	0.0406819		0.0713322	0.040231	0.00310633
0.12815	0.00879451		0.0952108	0.0217802	0.00382477			0.38481	0.0889413		0.0354966	0.00475473	0.00100346			0	0		0.0194631	0.00305208	0.000737224			0.081452	0.0678024		0.0716624	0.0402248	0.0031065
0.0502587	0		0.0955401	0.0225594	0.00384749			0.0630308	0		0.0356042	0.00472762	0.00100645			0.542986	0.504583		0.0195623	0.00306165	0.000736478			0	0		0.0719914	0.0407528	0.00301782
			0.0958624	0.0225594	0.00384749			0.0514971	0.016271		0.0357115	0.00472762	0.00100645			0.507398	0.310471		0.0196603	0.00305878	0.000736727			0.00810827	0.00808717		0.0722978	0.0415588	0.00310266
0.105471	0		0.0961972	0.0226254	0.00384383			0.0781714	0		0.0358189	0.00465174	0.000998013			0.0508058	0.010135		0.0197619	0.00305878	0.000736727			0	0		0.0726041	0.0416807	0.0030907
0.403839	0.0781884		0.0965268	0.0225565	0.00384465			0.092582	0.0299122		0.035926	0.00465174	0.000998013			0.00226948	0		0.0198604	0.00315825	0.000735012			0	0.00123241		0.0729237	0.0408991	0.00307314
	0		0.096862	0.0220567	0.00382264			0.0880136	0.0184959		0.0360298	0.00465584	0.000998128			0.19767	0.021077		0.0199568	0.00324642	0.000732564			0	0		0.0732453	0.0411397	0.00307397
0.36996	0.256871		0.0971914	0.0227151	0.00380175			0.0608051	0		0.0361304	0.005463	0.00122245			0.187811	0.0741448		0.0200516	0.00311332	0.00071477			0	0		0.0735619	0.0417059	0.00311958
0.0173284	0		0.0975045	0.0243288	0.00394875			0.227063	0.0769219		0.0362324	0.00557948	0.00121737			0.475626	0.139034		0.0201415	0.00311486	0.000714655			0	0		0.073876	0.0423057	0.00316765
0.662567	0.109622		0.0978272	0.0251691	0.00404482			0.166772	0.0905404		0.0363335	0.00558709	0.00121668			0.268381	0.0838935		0.0202328	0.00307143	0.00071045			0	0		0.0741918	0.0435618	0.00314946
0.161674	0.117609		0.0981534	0.0246417	0.00407589			0.0145891	0		0.0364338	0.0057299	0.00121023			0	0		0.0203206	0.00307143	0.00071045			0.0114574	0.00611709		0.0745227	0.0437323	0.0031643
0.079902	0		0.0984648	0.0253723	0.00405748			0.126606	0.0535884		0.0365381	0.00597639	0.00123346			0.235592	0.0358443		0.0204079	0.00307143	0.00071045			0.0507481	0.0324124		0.0748553	0.0442186	0.00316634
0.225085	0		0.0987662	0.0254143	0.00405233			0.0304635	0		0.0366428	0.00604439	0.0012286			0.552787	0.510489		0.0204968	0.00314064	0.00070771			0	0		0.0751896	0.0452047	0.00307516
0	0		0.0990711	0.0252839	0.00406449			0.0945495	0.0291435		0.0367477	0.00599594	0.00123359			0.270264	0.0877637		0.0205854	0.0032082	0.00070481			0.0538331	0.031867		0.075552	0.0459333	0.00302348
0.0220385	0		0.0993742	0.0238504	0.00398255			0.181574	0.0189276		0.0368509	0.0059228	0.00123857			0.418461	0.0540038		0.0206769	0.00310451	0.000706502			0	0		0.0759235	0.0463048	0.00305358
0	0		0.0996736	0.0236456	0.00400205			0	0		0.0369562	0.0057666	0.00124356			0.301018	0.0419671		0.0207684	0.00301478	0.000708614			0	0		0.0762818	0.0461518	0.00304645
0.00289443	0.000125747		0.0999599	0.0239717	0.00397593			0.134229	0.0704058		0.0370623	0.00607141	0.00125204			0.602613	0.580165		0.0208598	0.00326707	0.000746901			0.0175099	0.0142948		0.0766461	0.0454791	0.0030751
0.326121	0.294985		0.100242	0.0246813	0.00397764			0.00340842	0.000684705		0.0371676	0.00567496	0.00122567			0.439819	0.333443		0.0209519	0.00339061	0.000746089			0	0		0.077008	0.0462233	0.00309916
0.417868	0.0383429		0.100536	0.0244791	0.00399785			0.169168	0.0345735		0.0372702	0.00569338	0.00122423			0.202409	0.0540674		0.0210325	0.00339061	0.000746089			0	0		0.0773767	0.045235	0.00313123
0.00627481	0		0.100827	0.0240958	0.00397466			0.249331	0.0813949		0.0373798	0.0062111	0.00128315			0	0		0.0211167	0.00319814	0.000738057			0.207346	0.204123		0.0777497	0.0448386	0.00316858
0	0		0.10112	0.0237736	0.00396161			0.113458	0.00628175		0.0374901	0.00670353	0.0013282			0.207218	0.144874		0.0211999	0.00333946	0.000777646			0.208616	0.18168		0.0781144	0.0461451	0.00309427
			0.10141	0.0240396	0.00393789			0.0317163	0.0057331		0.0375988	0.00737135	0.00142386			0	0		0.0212795	0.00313871	0.000765691			0	0		0.0784776	0.0464837	0.00303824
0.00876006	0.00352301		0.101706	0.025032	0.00401403			0.0365775	0.00705787		0.0377077	0.00729528	0.00141667			0.438651	0.103099		0.0213611	0.00283768	0.000728376			0	0		0.0788419	0.0473728	0.00308723
0.129351	0.101226		0.102003	0.025032	0.00401403			0.15004	0.099371		0.0378162	0.00730229	0.00141595			0	0.0171515		0.0214385	0.00295546	0.000728534			0	0.00131876		0.0792208	0.0487021	0.00295427
0.0132585	0		0.1023	0.0251112	0.00400821			0.116859	0.0121057		0.0379224	0.00749414	0.00140874			0.079633	0.0353554		0.0215186	0.0030463	0.000763383			0	0		0.0796003	0.0483756	0.00294297
0	0		0.102571	0.0255789	0.00400294			0.0652353	0.0050684		0.0380243	0.00749414	0.00140874			0.473678	0.325081		0.021605	0.00312764	0.000761089			0.0189054	0.0217233		0.0799922	0.0490109	0.00294732
0.299447	0.0162916		0.102839	0.0258792	0.00397494			0.101538	0.0868002		0.038126	0.00762729	0.00140055			0.310054	0.224208		0.0216929	0.00308617	0.000763387			0	0		0.0803886	0.0482047	0.00304868
0.0734816	0		0.103108	0.0243236	0.00386325			0.0179691	0.00520573		0.0382355	0.00842639	0.00153341			0.40247	0.24593		0.02178	0.00345287	0.00081917			0	0		0.0807794	0.048616	0.00307978
0.4422	0.216535		0.103376	0.0258907	0.00397802			0.190515	0.154423		0.0383451	0.00869735	0.00152694			0.362165	0.079002		0.0218709	0.00345287	0.00081917			0	0		0.0811739	0.0477717	0.00311577
	0		0.103643	0.0258622	0.0039764			0.136758	0.0339271		0.0384546	0.00877956	0.00151958			0.0163936	0.00312325		0.0219641	0.00370387	0.000837808						0.0815777	0.0482116	0.00319474
0.0122387	0.00756744		0.103907	0.0271983	0.00403166			0.0264728	0		0.0385647	0.00862402	0.00151229			0.00867967	0.0111891		0.0220587	0.00389308	0.000848052			0	0		0.0819818	0.0495066	0.00310452
0.363919	0.0583535		0.104162	0.0276056	0.00405076			0	0		0.0386761	0.0085095	0.00148976			0.527893	0.529351		0.0221583	0.0039761	0.000844329			0	0		0.0823769	0.0487374	0.00319657
0.470952	0.138377		0.104408	0.0295135	0.00422964			0.0534055	0.0025859		0.0387877	0.00833637	0.00147939			0.331553	0.0933058		0.0222671	0.00396802	0.000844917			0	0		0.0827679	0.0493812	0.00328262
0.201983	0.139383		0.104652	0.028575	0.00425484			0.353959	0.113205		0.0389001	0.00817369	0.00148876			0.423351	0.0212146		0.0223782	0.00402148	0.000841477			0	0		0.0832193	0.0492268	0.00329564
0	0		0.104896	0.0292307	0.00427247			0.156291	0.0277979		0.0390039	0.00817369	0.00148876			0.224739	0.329286		0.0224891	0.00409513	0.000837508			0.279794	0.251765		0.0836711	0.0491414	0.0032868
0	0		0.105139	0.0290436	0.00428452			0.259223	0.135109		0.039099	0.00842861	0.00150658			0.17126	0		0.0226005	0.0041173	0.000835587			0	0		0.0841158	0.0495494	0.00333438
0	0		0.105382	0.0290431	0.00428459			0.00765519	0		0.0391926	0.00842861	0.00150658			0.137979	0.0677131		0.0227156	0.00433677	0.000842313			0.0133672	0.00847407		0.0845777	0.0498147	0.00333192
0.02956	0.0152163		0.105617	0.0279718	0.00429338			0.104176	0.0369728		0.0392868	0.00825214	0.00151594			0.430694	0.110034		0.0228366	0.00433677	0.000842313			0.228903	0.128796		0.0850433	0.0509141	0.00321292
0.46871	0.0975886		0.105865	0.027096	0.00431679			0.195911	0.0755554		0.0393832	0.00818599	0.00151588			0.205679	0.0342731		0.0229592	0.00457034	0.000850118			0.053791	0.065152		0.0854984	0.052575	0.00310655
0.00847821	0		0.106089	0.0274387	0.0042951			0.20611	0.0162747		0.0394799	0.00798585	0.00152363			0.244352	0.163768		0.0230839	0.00458568	0.000848289						0.0860174	0.0518561	0.0031647
0.010348	0		0.106305	0.0274387	0.0042951			0.228435	0.0867193		0.0395831	0.00803801	0.00151894			0.0027933	0		0.0232102	0.00470213	0.000879563			0	0		0.086551	0.0526293	0.00331002
0.1449	0		0.106522	0.0274387	0.0042951			0.105591	0.005384		0.0396798	0.00859881	0.00160166			0.418183	0.366496		0.0233351	0.00497349	0.000939919			0.0774443	0.0246004		0.0870868	0.0524807	0.00333999
0.290146	0		0.106748	0.0276348	0.00427396			0.361365	0.204484		0.0397767	0.00903175	0.0016127			0.440395	0.00143848		0.0234604	0.00497349	0.000939919			0	0		0.0876455	0.0533859	0.00352472
0.474153	0.026725		0.106971	0.0270793	0.00430954			0.200533	0.0691911		0.0398675	0.00901437	0.00161459			0.174228	0.00137876		0.0235856	0.00488166	0.000945152						0.0882123	0.0534748	0.00353188
	0.045899		0.107188	0.026701	0.00422063			0.231855	0.0697761		0.0399593	0.00899345	0.00161586			0.507945	0.143699		0.0237095	0.00495168	0.000940352			0	0		0.0887824	0.053891	0.00352493
			0.107407	0.026701	0.00422063			0.284724	0.0918218		0.0400541	0.00910391	0.00160707			0.127838	0.0403176		0.0238382	0.00498344	0.000937471						0.0893719	0.0551395	0.0035343
0.283113	0.0834138		0.107637	0.0275251	0.00437688			0.370158	0.150283		0.0401431	0.00867706	0.00157934			0.157224	0.0468163		0.0239711	0.00462195	0.000868391			0	0		0.0899783	0.056141	0.00348754
0.291833	0.182776		0.107863	0.0262612	0.00434906			0.0281374	0.00715595		0.0402333	0.00888055	0.001576			0.195515	0.0863533		0.0241059	0.00449238	0.000872395						0.0905859	0.0553679	0.00350605
0.377293	0.00425825		0.108087	0.0265596	0.00432524			0.164399	0.0870117		0.0403233	0.00931235	0.00158547			0.328745	0.0249948		0.0242447	0.00503815	0.000979214						0.0911958	0.053853	0.00357787
0.195191	0		0.10831	0.0267293	0.00434172			0.0267048	0.000325644		0.0404142	0.00964628	0.00160757			0.18499	0		0.0243843	0.00498129	0.000983456						0.0917947	0.0553531	0.00393154
0.229455	0.000929925		0.10853	0.0279598	0.00438153			0.104536	0		0.0405047	0.00962135	0.00160495			0.393573	0.00692499		0.0245226	0.00554515	0.00108188						0.0923931	0.0555935	0.00392476
0.0227768	0.00155394		0.108752	0.0260114	0.0039742			0.23853	0.10149		0.0405976	0.00962135	0.00160495			0.0452196	0		0.0246657	0.00560083	0.00107748						0.0929952	0.0572925	0.00411413
0	0		0.108976	0.0250688	0.00398375			0.323689	0.265472		0.040688	0.00967876	0.00159795			0.0946452	0.0143413		0.0248086	0.00590201	0.00109028			0	0		0.0936186	0.0586064	0.00413615
0.0774157	0.00647279		0.109212	0.0250899	0.00398109			0.107607	0.0400344		0.0407775	0.0101787	0.00161428			0.163233	0.00654907		0.0249518	0.00592416	0.001088			0	0		0.0942423	0.0589599	0.00418322
0.00512373	0		0.10944	0.0252396	0.00397523			0	0		0.0408673	0.0106838	0.00167966			0	0		0.0250921	0.0063371	0.00112			0	0		0.0948842	0.0605576	0.00426015
			0.109672	0.024912	0.00399978			0.0531945	0		0.040957	0.0106686	0.00168169			0	0		0.0252323	0.00684	0.00121628			0	0		0.0955127	0.0608371	0.00422173
-0.0125508	0		0.109898	0.0246504	0.00401741			0.101189	0.0425566		0.0410471	0.010546	0.00169288			0.291522	0.279607		0.0253728	0.00683006	0.00121672						0.0961495	0.0600478	0.00434441
0.293819	0		0.110137	0.0257672	0.00421469			0.0555349	0		0.0411386	0.00977579	0.00158803			0.278617	0.117192		0.025515	0.0067382	0.00122362			0	0		0.096799	0.0596688	0.00434714
0.177614	0		0.110378	0.025114	0.00408821			0.204294	0.0158421		0.0412281	0.0107755	0.00183305			0.0357348	0.000458146		0.0256608	0.00690056	0.00121751			0	0		0.0974558	0.0601076	0.00438903
0.208382	0		0.110611	0.023751	0.00402208			0.0312705	0.00295156		0.0413178	0.0109246	0.00182183			0.421972	0.112713		0.0258049	0.0067928	0.00122499			0.140112	0.116799		0.0981266	0.0599743	0.00438362
0.0966143	0.0265118		0.110845	0.0252394	0.00411697			0.123332	0		0.0414086	0.0108762	0.00182485			0.245145	0.00282035		0.0259479	0.00684854	0.00121994			0.0893811	0.0664651		0.0987801	0.0594142	0.00441566
0.0605831	0		0.111077	0.0262524	0.00430275			0.169502	0.0279663		0.0414978	0.0106537	0.00182153			0.149867	0.0931289		0.0260939	0.00688564	0.00121625			0	0		0.0994349	0.0597666	0.00442543
0.291243	0.0292997		0.111307	0.0268903	0.00427688			0.156217	0.00339703		0.0415887	0.0106375	0.00182292			0.293088	0.273641		0.0262396	0.00681642	0.00122218			0.0680944	0.032136		0.100089	0.0606214	0.00448961
			0.111537	0.0272097	0.00425315			0	0		0.0416863	0.0111584	0.00182718			0.189249	0.0267649		0.0263847	0.00687144	0.00122026			0.0516907	0.0349395		0.100715	0.0614073	0.00453164
0.0159892	0		0.111769	0.0272097	0.00425315			0.10443	0.0397172		0.0417832	0.0111927	0.00182322			0.331064	0.0194776		0.0265275	0.00687144	0.00122026			0.0119343	0		0.101373	0.0618309	0.00456289
0.0135623	0		0.111998	0.0287788	0.0043369			0.21606	0.144645		0.0418782	0.0112851	0.00181396			0.264414	0.0264087		0.0266746	0.00687144	0.00122026			0	0		0.102037	0.0616848	0.00457336
0.0148142	0		0.112237	0.0295642	0.00436185			0	0		0.0419727	0.0111393	0.00181333			0.11869	0.0247877		0.0268258	0.00688278	0.00122182			0.0739142	0.0395848		0.102695	0.0636137	0.00464327
0.245274	0.000896992		0.112474	0.0287257	0.00439146			0.17479	0.103983		0.0420645	0.0111393	0.00181333			0.0539454	0.0250245		0.0269778	0.00675925	0.0012295			0	0		0.103366	0.0645301	0.00475542
0	0		0.112708	0.029864	0.00438703			0.193835	0.0811366		0.0421577	0.0115908	0.00182043			0.0632667	0		0.0271335	0.00680143	0.00122549			0.03766	0.02295		0.104044	0.0666092	0.00477748
0.158047	0.00692661		0.11295	0.0300822	0.00438906			0.0441414	0		0.042244	0.0113351	0.00179726			-0.000359841	0		0.0272852	0.00680143	0.00122549			0.00439284	0.00155172		0.104715	0.0679966	0.00470564
0.0129477	0		0.113191	0.0302604	0.00438744			0.209794	0.180625		0.0423299	0.0108522	0.00178926			0.00157911	0.00150156		0.0274369	0.00648001	0.00121188			0.0659082	0.0393549		0.105374	0.0680909	0.00470717
0.00375001	0		0.11344	0.0299944	0.00441639			0.142881	0.0417476		0.0424156	0.0102767	0.00173298			0.026616	0		0.027589	0.00647514	0.00121238			0.0877307	0.0694262		0.106033	0.0699349	0.00476288
			0.113681	0.0287249	0.0043976			0.278583	0.0508521		0.0425029	0.0102053	0.00173299			0.173299	0.00406684		0.0277389	0.00659717	0.0012052			0	0		0.106691	0.069512	0.00476808
0.404091	0.0766276		0.113931	0.029115	0.00436276			0.0249091	0.00458227		0.0425909	0.0101983	0.00173382			0.0223109	0		0.0278846	0.0064794	0.00121234			0.0219674	0.0241815		0.107346	0.0691266	0.00478863
0.0531535	0.0303545		0.114182	0.029083	0.00436535			0.176466	0.0547635		0.0426788	0.0100408	0.00174208			0	0		0.0280296	0.0060935	0.00119031			0.000181129	0		0.108001	0.0697664	0.00476657
0.253016	0		0.114433	0.0284939	0.00438922			0.057998	0		0.0427701	0.0101988	0.00173062			0.454712	0.0877691		0.0281688	0.00601216	0.0011959			0	0		0.108644	0.0690321	0.00483583
0.524479	0.111482		0.114686	0.0282573	0.00441038			0.0033116	0		0.0428628	0.0100657	0.00174127			0.167741	0.00686322		0.0283114	0.00601216	0.0011959			0	0		0.109298	0.0698202	0.0047018
0.0479671	0		0.114939	0.0288356	0.00437251			0.0953419	0.0138247		0.0429484	0.00945553	0.00163093			0.0166564	0		0.0284571	0.00564546	0.00117482			0	0		0.109954	0.0688786	0.00479423
0	0		0.115192	0.0281905	0.0042698			0.176567	0.0721395		0.0430409	0.00924184	0.00163398			0.174789	0.134369		0.0285985	0.00566755	0.00117286			0.0150527	0		0.110598	0.0697542	0.00469324
0.615062	0.49383		0.115446	0.0274653	0.00430328			0.141885	0.0458741		0.0431355	0.00923536	0.00163441			0.0826108	0		0.0287387	0.00562438	0.00116824			0	0		0.111261	0.07036	0.00477637
0.13523	0.0452645		0.115694	0.0268991	0.00423095			0.352572	0.228037		0.0432284	0.00912971	0.00163906			0.437692	0.124238		0.0288838	0.00576856	0.00118988			0	0		0.111942	0.0698609	0.00480212
0.0368895	0		0.115943	0.0263303	0.00421436			0.17635	0.10789		0.0433196	0.00878497	0.00162786			0.269239	0.0386828		0.0290252	0.00573756	0.00119115			0.104826	0.109886		0.11263	0.0704343	0.00469269
0.131484	0		0.11619	0.0244296	0.00400306			0.155021	0.0965441		0.0434156	0.0089503	0.00163555			0.00289989	0		0.0291578	0.00572237	0.00119254			0.0249021	0.0234896		0.113313	0.0688758	0.00484113
0.232845	0.120471		0.11644	0.0265035	0.00427289			0.0937525	0.0212989		0.0435126	0.00930333	0.00163422			0.383423	0.0973957		0.029289	0.00639543	0.00133842			0.0150582	0.00374433		0.113925	0.0692756	0.00479503
0.29487	0		0.116701	0.025498	0.00427397			0.0381211	0.00630952		0.0436098	0.00968638	0.00163461			0.0961372	0.0158635		0.0294266	0.00651695	0.00133891			0	0		0.114559	0.0702463	0.0048699
0	0		0.116973	0.0252788	0.00429475			0.314637	0.143774		0.0437076	0.00958077	0.00162465			0.0984337	0.00435096		0.0295665	0.00667774	0.00133531			0.0251886	0.0196396		0.115212	0.0708958	0.00493514
0.448783	0.23793		0.117247	0.0260642	0.00427216			0.00645334	0		0.0438058	0.00989458	0.00161717			0.0644473	0		0.0297021	0.00697634	0.00138729			0.162645	0.114582		0.11588	0.0717776	0.00495518
0.20415	0		0.11752	0.0261681	0.00426046			0.0145372	0.000266717		0.0439011	0.0106988	0.00171383			0.197411	0.0503177		0.0298318	0.00697811	0.00138711			0.0633872	0.0362281		0.116549	0.0722844	0.00495754
0.0908619	0		0.117782	0.0261681	0.00426046			0.16278	0.0360313		0.0439985	0.011388	0.00181596			0.102503	0.00596907		0.0299612	0.00685812	0.001384			0.00178445	0		0.117231	0.0720963	0.00495254
0	0		0.118058	0.0265561	0.00427127			0.259429	0.0477774		0.0440952	0.0113841	0.00181647			0.037268	0		0.0301018	0.00685812	0.001384			0	0		0.117849	0.0728562	0.00485237
0.145693	0		0.118331	0.0280536	0.00434316			0.145003	0.044589		0.044187	0.0114453	0.00181145			0.324916	0.0827032		0.0302416	0.00679453	0.00137411			0.0223285	0.0102915		0.118447	0.0720335	0.00482331
0.0757999	0.00228703		0.118602	0.028172	0.00432914			0.145664	0.0116571		0.0442788	0.010773	0.00176776			0.366701	0.0479929		0.0303819	0.0063638	0.00134704			0.0666147	0.0528365		0.119051	0.0741392	0.00478341
0.456815	0.0878843		0.118862	0.0298479	0.00450487			0.149092	0.0125184		0.0443745	0.0103401	0.00176642			0	0		0.0305232	0.00644211	0.00134176			0.037309	0.0154142		0.11965	0.0728812	0.0047569
0.347297	0.0442919		0.119124	0.0310309	0.00450023			0.093885	0.0260188		0.0444719	0.0107906	0.00177006			0.257465	0.0777598		0.0306631	0.00638009	0.00134925			0	0		0.120238	0.0717695	0.00490041
0.244382	0		0.119392	0.0298101	0.0044691			0.0214417	0.00131206		0.0445689	0.010717	0.00177761			0.349063	0.0788031		0.0308034	0.0067462	0.00138256			0.0072226	0.00309289		0.120827	0.0718707	0.004897
0.332103	0.19294		0.119658	0.0301068	0.00443845			0.183709	0.000705852		0.0446635	0.0106732	0.00178076			0.244953	0.114369		0.0309421	0.00671444	0.00138534			0	0		0.121398	0.0719928	0.00490622
0	0		0.119909	0.0302567	0.00448043			0.155728	0.102948		0.0447596	0.0106074	0.00178753			-0.00265471	0		0.0310762	0.0067727	0.00138443			0	0		0.121956	0.0719872	0.00490621
0.0396004	0		0.120164	0.0302827	0.00447691			0	0		0.0448547	0.0106339	0.00178833			0.281036	0.101482		0.0312103	0.0067727	0.00138443			0	0		0.122553	0.0727005	0.00483993
0.217705	0.0284713		0.120417	0.0306312	0.00446921			0.207215	0.120544		0.0449517	0.0102021	0.00178647						0.0313406	0.006249	0.00132377			0	0		0.123161	0.0750712	0.00477849
0.134704	0		0.120674	0.029601	0.00448968			0.020002	0		0.0450485	0.00974196	0.0017784			0.361691	0.322582		0.031472	0.006249	0.00132377			0	0		0.123758	0.0748177	0.00471945
			0.120931	0.0294295	0.00446527			0.16842	0.0456118		0.0451525	0.00954736	0.00177214			0.4341	0.115852		0.0316034	0.00574078	0.00124719			0	0		0.124354	0.0760058	0.00477233
0.135521	0		0.121186	0.0292012	0.00447979			0.265274	0.0984479		0.0452537	0.00959848	0.00176725			0.258077	0.252193		0.0317294	0.00568509	0.00125112			0.00737343	0.00659434		0.124952	0.0752719	0.0046872
0.400286	0.169685		0.121441	0.0305314	0.00450027			0.0421597	0.00260802		0.0453555	0.00956818	0.00177034			0.156968	0.0441877		0.0318608	0.00537435	0.00123972			0.230907	0.197544		0.125531	0.0757242	0.00474589
0.735075	0.309601		0.121688	0.0308189	0.00447093			0.00813168	0		0.0454571	0.00927639	0.00174226			0.470318	0.178608		0.0319917	0.00535506	0.00124126			0.0217198	-0.000101227		0.126111	0.0760535	0.00478412
0.259729	0.110273		0.121931	0.0303935	0.00450954			0	0		0.0455571	0.00860631	0.00167983			0.00167487	0		0.0321227	0.00494212	0.00120562			0.0648854	0.0236799		0.126685	0.076116	0.00479348
0.194548	0.059877		0.122179	0.0305246	0.00449473			0.0368974	0.00882353		0.0456589	0.0089563	0.00167647			0.263683	0.0209618		0.0322546	0.00450615	0.00109342			0	0		0.12726	0.077086	0.00473852
0.13146	0.00973399		0.122425	0.0306265	0.00448406			0.048021	0		0.0457601	0.0091609	0.00166662			0.188834	0		0.0323845	0.00498488	0.00118876			0	0		0.127819	0.0785671	0.00452505
0.568354	0.172064		0.122663	0.030623	0.00448314			0.0972411	0.0111329		0.0458637	0.00926678	0.00166049			0.121732	0.0592965		0.032515	0.00615384	0.00159429			0.0142289	0.010078		0.128401	0.0800853	0.00457595
0.244844	0.195624		0.122901	0.0307362	0.00449377			0.149453	0.0371793		0.0459729	0.00815055	0.00137208			0.0349457	0		0.0326428	0.00599042	0.00159748			0.0831611	0.0613648		0.128974	0.08154	0.00487041
0.730798	0.479195		0.123139	0.0319457	0.00448771			0.201383	0.0868677		0.0460833	0.00799389	0.00138173			0.354788	0.0877724		0.0327701	0.00613579	0.00159297			0.13546	0.0931274		0.129534	0.0814911	0.00487395
			0.123383	0.0324819	0.00462131			0.0181198	0		0.0461934	0.0079114	0.00138889			0.0740392	0		0.0328964	0.00608005	0.00159633			0.0167186	0.00835114		0.130087	0.0839697	0.00500295
0.595835	0.372393		0.123649	0.0316766	0.00448893			0.322782	0.161158		0.0463004	0.00800786	0.00139029			0.0993626	0.0135248		0.0330213	0.00641092	0.00161266			0.0193478	0.00313135		0.130663	0.0853731	0.00514305
0.35232	0.159907		0.12392	0.0313884	0.00449514			0.140207	0.00405684		0.0464101	0.00795608	0.00139536			0.399492	0.0206758		0.0331454	0.00641092	0.00161266			0.00436911	0.000527046		0.131239	0.0847549	0.00514931
0.342465	0.145152		0.124186	0.0314433	0.00449251			0.0693761	0		0.0465117	0.00747882	0.00136			0.5547	0.553145		0.0332704	0.00634724	0.00161415			0.0709309	0.0617024		0.131813	0.0857863	0.00528247
0.269745	0.0886578		0.12445	0.033309	0.00461185			0.127541	0.0645591		0.0466132	0.00795666	0.00140197			0.0986589	0		0.033403	0.00649538	0.00160905			0.0589287	0.0321815		0.132395	0.0868388	0.00539769
0.443582	0.119129		0.124718	0.0330095	0.00456146			0.231698	0.136483		0.0467151	0.00806921	0.00140102			0.403616	0.354182		0.0335327	0.00656926	0.00160465			0	0		0.132989	0.088194	0.00533807
0.747246	0.4607		0.124977	0.0320926	0.00456103			0.175235	0.0352307		0.046817	0.00804843	0.00140121			0.335547	0.275835		0.0336587	0.00655615	0.00160323			0.00114181	0		0.133585	0.0878419	0.00530805
0.696876	0.35989		0.12523	0.0320804	0.00456276			0.0621515	0.00970145		0.0469199	0.00864907	0.00145837			0.397796	0.0975545		0.0337838	0.00678361	0.00160038			-0.00010458	0		0.134167	0.0869926	0.00528674
0.630154	0.24541		0.125473	0.0309979	0.00457092			0.141714	0.0721501		0.0470216	0.00840996	0.00142607			0.442344	0.0983987		0.0339088	0.00686628	0.00159758			0.00555307	0		0.134786	0.087574	0.00539181
0.640455	0.386674		0.125708	0.0311618	0.00457856			0.330172	0.180744		0.0471218	0.00919987	0.00167596			0.15022	0		0.0340379	0.00718148	0.00160103			0.0164731	0.0165922		0.135414	0.0880446	0.00541653
0.534309	0.42056		0.125962	0.0322957	0.00472427			0.0148214	0		0.0472223	0.00925935	0.00167069			0.21368	0.125149		0.0341681	0.00715881	0.00160293			0.0306484	0.0233017		0.136045	0.0885555	0.00541386
0.596269	0.311284		0.126221	0.0322957	0.00472427			0.136123	0.0684491		0.0473232	0.00976346	0.00171751			0.414927	0.113544		0.0342982	0.00715423	0.00160334			0.0918101	0.0206164		0.13668	0.088541	0.00541204
0.76965	0.468286		0.12648	0.0347038	0.00500238			0	0		0.0474258	0.0104487	0.00183914			0.034902	0		0.0344309	0.0070322	0.00160961			0	0		0.137313	0.0894262	0.00537663
0.286857	0.167171		0.12674	0.0363171	0.00516001			0.125151	0.0499147		0.0475285	0.0104487	0.00183914			0.122609	0		0.0345668	0.0070322	0.00160961			0.0426284	0.0396045		0.137938	0.0908075	0.00533247
0.633856	0.1071		0.126996	0.036097	0.00518666			0.218978	0.128444		0.0476326	0.0108132	0.00183995			0.370208	0.0431921		0.0347012	0.00706473	0.00160704			0.0184408	0.005222		0.138557	0.0920023	0.00540437
			0.127259	0.0359896	0.00520074			0.110096	0.033969		0.0477351	0.0111409	0.00185844			0.480612	0.163106		0.0348376	0.00786355	0.00172926			0	0		0.139216	0.0927301	0.00527835
			0.127521	0.035926	0.00520932			0.130085	0.00565803		0.0478387	0.011262	0.00184754			0.336867	0.122165		0.0349757	0.00796786	0.00172271			0.0136021	0		0.139859	0.094322	0.00525156
0.196832	0.0504624		0.127787	0.0353476	0.00525708			0.192323	0.125219		0.0479467	0.0115519	0.0018644			0.292013	0.127581		0.0351137	0.00796786	0.00172271			0	0		0.140507	0.0958064	0.00504572
0.351619	0.138466		0.128059	0.035331	0.00525641			0.0860864	0.0244847		0.0480483	0.0123368	0.00195286			0.259152	0.157423		0.0352531	0.00827212	0.00172484			0.0109004	0		0.141206	0.0972509	0.00506892
0.350851	0.0634096		0.128336	0.035331	0.00525641			0.0774145	0.00432398		0.0481499	0.0122611	0.00196108			0.044555	0		0.03539	0.00812719	0.00172675			0.0331408	0.018914		0.14191	0.0973088	0.00507386
0.28171	0.070361		0.12862	0.0345362	0.0053027			0.042226	0.0216473		0.0482524	0.012352	0.00195443			0.396929	0.341322		0.035522	0.00833382	0.00176278			0	0		0.142598	0.0987054	0.00497419
0.416885	0		0.128906	0.0362057	0.00545969			0.229802	0.0571335		0.0483545	0.0122932	0.00196107			0.0883045	0.0910989		0.0356522	0.0082818	0.001767			0	0		0.143286	0.100572	0.00487456
			0.129189	0.0372361	0.00541826			0.271593	0.0991178		0.0484514	0.0131199	0.00216301			0.441367	0.368531		0.0357867	0.0082818	0.001767			0.0428106	0.00774682		0.144	0.102695	0.00450391
0.0661822	0.0319655		0.12947	0.0352656	0.00528159			0.135754	0.0076491		0.0485529	0.0131066	0.00216248			0.450726	0.20788		0.0359216	0.00781438	0.00167503			0.0407383	0.0324377		0.144785	0.105081	0.00458541
0.0661366	0.00637336		0.129754	0.0352529	0.00528331			0.0901247	0.0282074		0.0486542	0.0127235	0.00217451			0.00593277	0		0.0360485	0.00768164	0.00167714			0	0		0.145545	0.10581	0.00466613
0.523655	0.0981642		0.130032	0.0353906	0.00526633			0.252956	0.130184		0.0487596	0.0127585	0.00217538			0.0828044	0.00156896		0.0361729	0.00808495	0.00173194			0	0		0.146335	0.105626	0.00466564
0.144446	0.00233442		0.130323	0.034896	0.00528211			0.174095	0.0754119		0.0488651	0.012515	0.0021823			0.157662	0.00654518		0.0363083	0.00796915	0.00171137			0	0		0.147098	0.106954	0.00481316
0.313559	0.00908168		0.130616	0.034792	0.00529504			0.18927	0.0604891		0.0489689	0.0122363	0.00212722			0.0625115	0.000834445		0.0364443	0.0080008	0.00170869			0	0		0.147897	0.107966	0.00482886
0.600506	0.458331		0.130906	0.0348779	0.00528421			0.220582	0.107098		0.0490698	0.0114145	0.00205733			0.0633972	0		0.036579	0.00789494	0.00171489			0	0.000442156		0.148702	0.109904	0.0049379
0.756992	0.630444		0.131184	0.0342547	0.00530407			0.0114329	0		0.04917	0.0115348	0.0020472			0.183222	0.175269		0.0366982	0.00790941	0.00171359			0.00351141	0.00147416		0.1495	0.111033	0.0048321
0.659379	0.559935		0.131458	0.032915	0.00526371			0.163389	0.0733722		0.0492697	0.0114386	0.00205506			0.0129765	0		0.0368165	0.00772275	0.00170633			0.0397422	0.0178018		0.150298	0.113135	0.00483855
0.644053	0.340728		0.131733	0.0342932	0.00529978			0	0		0.0493703	0.0114386	0.00205506			0.396273	0.365948		0.0369353	0.00772275	0.00170633			0	0		0.151098	0.112755	0.00484043
0.377079	0.20349		0.132008	0.0335651	0.00518221			0.0373797	0		0.0494697	0.0119655	0.00206275			0	0		0.0370526	0.00784886	0.00170525			0	0		0.151888	0.114261	0.00465349
0.623137	0.219798		0.13228	0.0326879	0.00516805			0.06389	0.0275202		0.0495712	0.0118615	0.00205449			0.238434	0.02054		0.0371714	0.00799233	0.00169243			0	0		0.152697	0.117521	0.00435208
			0.132547	0.0336771	0.00515653			0.121286	0.0833155		0.0496736	0.0124795	0.00207452			0.337626	0.0515526		0.0372906	0.00771549	0.00166879			0.0218927	0.00578524		0.153512	0.117957	0.00426831
0.237884	0.034606		0.13282	0.0344568	0.00515734			0.066315	0.00540418		0.049775	0.0125035	0.0020725			0.1838	0.00267283		0.0374103	0.00798871	0.00166538			0.00417629	0		0.154356	0.118175	0.00424795
			0.1331	0.0344131	0.00514701			0.104302	0.0267694		0.0498768	0.0125819	0.00206432			0.357334	0.107884		0.0375368	0.00784604	0.00167296			0.0855874	0.0493705		0.155196	0.119814	0.00420325
0	0		0.133382	0.0361292	0.00520745			0.163999	0.00756472		0.0499795	0.0123034	0.00207935			0.300235	0.0842953		0.0376672	0.00784604	0.00167296			0.000302687	0		0.156016	0.120104	0.0041398
0	0		0.133668	0.0355755	0.00524069			0.0385089	0		0.0500801	0.0123877	0.00207087			0.485448	0.23858		0.0377972	0.00782398	0.00167492			0.0748509	0.0580651		0.156824	0.119988	0.00413745
			0.133956	0.0357755	0.00521674			0	0		0.0501846	0.0127559	0.00205861			0.378589	0.251708		0.0379278	0.00782398	0.00167492			0.0772571	0.0651262		0.157641	0.11837	0.00442144
			0.134249	0.0346466	0.00524752			0.107019	0.0256642		0.0502823	0.0134316	0.00213348			0.561769	0.220386		0.0380621	0.00781733	0.00167535			0.0111879	0.0165995		0.158486	0.118828	0.00443895
0.0975221	0.020315		0.134555	0.0353491	0.00522624			0.0609114	0.0103691		0.0503813	0.0138848	0.00213446			0.0165524	0.0149918		0.038201	0.00781733	0.00167535			0	0		0.159333	0.119686	0.00438487
0.160176	0.0548142		0.134858	0.035811	0.00530229			0.0512368	0		0.0504816	0.0138848	0.00213446			0.147149	0.0331938		0.0383351	0.00784203	0.00167317			0	0		0.160192	0.11912	0.00442882
			0.135159	0.0369086	0.00532974			-0.000467403	0		0.0505832	0.0137114	0.00214723			0.137684	0		0.0384738	0.00805314	0.00166629			0.0302772	0.0341267		0.161052	0.118256	0.00454297
0.383805	0.0151088		0.135463	0.0383645	0.00532282			0.235033	0.0561984		0.0506858	0.0137114	0.00214723			0.179199	0.135061		0.0386121	0.00808253	0.00166364			0	0		0.161912	0.117986	0.00455765
0.359991	0.224944		0.135756	0.0381887	0.00534562			0	0		0.050787	0.0139337	0.00216508			0.111387	0.00996242		0.0387558	0.00801127	0.00166496			0	0		0.162813	0.119273	0.00456431
			0.136054	0.0386562	0.00531585			0.0285941	0.00678776		0.050889	0.0137291	0.00218182			0.269457	0.068858		0.0389021	0.00745431	0.00162214			0.060076	0.0552588		0.163736	0.120426	0.00451834
			0.136347	0.0375397	0.0052182			0.0842013	0.00413201		0.0509868	0.0140637	0.00218686			0.0856838	0.0561409		0.0390455	0.00628535	0.00125091			0	0		0.164635	0.120295	0.00451768
0.50142	0.203278		0.136642	0.0369408	0.00521364			0.130697	0		0.0510803	0.0143519	0.00216795			0.270024	0.0620555		0.0391928	0.00649617	0.00124863			0	0		0.16554	0.119832	0.00444938
0.568346	0.429667		0.136932	0.0357684	0.00523738			0.0831291	0.0127458		0.0511718	0.0147619	0.00215126			0.301289	0.156511		0.0393491	0.00656008	0.00125107			0	0.0161519		0.166452	0.120663	0.00430805
0	0		0.137212	0.0337389	0.00511143			0.214682	0.151953		0.051263	0.0148136	0.00214463			0	0		0.039506	0.00656008	0.00125107			0.0116963	0		0.167363	0.119379	0.00427646
0.330622	0.255372		0.137472	0.0333468	0.00510314			0.0682425	0.0309324		0.0513547	0.0148175	0.0021445			0.0356868	0.0584479		0.039662	0.00648224	0.0012384			0	0		0.168256	0.12002	0.00439957
0.22138	0.0694185		0.137727	0.032955	0.0051396			0.0429301	0.00151502		0.0514482	0.0153907	0.00214027			0.365914	0.0171158		0.0398205	0.00685291	0.00125417			0.000781587	0		0.169151	0.121698	0.0043064
0.340297	0.15402		0.137982	0.0337737	0.00516993			0.00163558	0		0.0515419	0.015454	0.00213238			0.323833	0.0225244		0.0399775	0.00686325	0.00125356			0.0005199	0		0.170049	0.121915	0.00433482
			0.138237	0.033126	0.0050571			0	0		0.051636	0.0149593	0.00214168			0.389856	0.316675		0.0401274	0.00687522	0.00125372			0.086192	0.0693473		0.170942	0.121156	0.00433214
0.257271	0.00201136		0.138491	0.0339716	0.00522845			0.166859	0.0589067		0.0517289	0.015036	0.00213961			0	0		0.0402844	0.00682553	0.00125727			0	0		0.171822	0.121098	0.00433562
0.265704	0.159944		0.138744	0.0337769	0.00525044			0	0		0.0518224	0.0151696	0.00213342			0	0		0.0404417	0.00660751	0.00124802			0.179181	0.0824849		0.172699	0.121009	0.00434479
0.109613	0.0952781		0.138999	0.0340069	0.00522522			0.228208	0.0199595		0.051915	0.0146221	0.00212582			0.0556674	0.0108105		0.0405999	0.00638005	0.00125102			0.0417327	0.0220623		0.17363	0.121129	0.00431899
			0.139254	0.0349963	0.00519819			0.0200426	0		0.0520091	0.0149834	0.00214766			0.121644	0		0.0407546	0.00636447	0.00125115			0.0710615	0.0337973		0.174549	0.12216	0.0045709
0	0		0.139512	0.0341304	0.00523404			0.160492	0.038255		0.0521048	0.0140373	0.00201374			0.407022	0.138503		0.0409044	0.00605439	0.00124202			0	0		0.175461	0.122672	0.0045797
0.338881	0.192115		0.139756	0.0330309	0.00511129			0.125206	0.0356848		0.0521997	0.0146742	0.00204587			0.346409	0.291773		0.0410541	0.00605439	0.00124202			0.00425473	0.00442464		0.176378	0.124282	0.00469645
0.156187	0.0992983		0.139987	0.0330309	0.00511129			0.0131256	0		0.0523024	0.0140777	0.00204268			0.230088	0.00676479		0.0412039	0.00653565	0.00128659			0	0		0.177306	0.12503	0.00474634
0.264424	0.0590848		0.140222	0.0319887	0.00484354			0.0316678	0.0142095		0.0524003	0.0132236	0.00197587			0.515431	0.263285		0.0413518	0.00658575	0.00128236			0.252297	0.237751		0.178231	0.125808	0.00472814
0.216576	0.113668		0.140453	0.0306542	0.00463972			0.382874	0.178098		0.0524957	0.0132236	0.00197587			0.302158	0.194088		0.0414992	0.00658575	0.00128236			0.338641	0.175827		0.17917	0.127465	0.0049452
0.43826	0.274583		0.140684	0.0326549	0.00479858			0	0		0.0525899	0.0130475	0.00197149			0.517581	0.4782		0.0416467	0.00720708	0.00138012			0.0832505	0.0567825		0.18011	0.12857	0.00510974
0.00947596	-0.000260383		0.140912	0.0326549	0.00479858			0.0584661	0		0.0526829	0.0125751	0.00197313			0.166338	0.00447329		0.0417926	0.00640826	0.00121473			0.147544	0.141272		0.181047	0.129551	0.00495335
0.294828	0.127491		0.14114	0.0341145	0.00481783			0.011234	0		0.0527722	0.0125739	0.00197322			0.0459364	0.0116416		0.0419307	0.00689698	0.00130025			0.00562025	0		0.182018	0.12851	0.00506403
0.350415	0.151751		0.141369	0.0348419	0.00476736			0.207106	0.0923965		0.0528569	0.0125111	0.00196682			0.157225	0.134945		0.0420662	0.00695637	0.00129516			0.00125668	0		0.182984	0.129691	0.00505272
0.444386	0.156409		0.14159	0.0340687	0.00479548			0	0		0.0529411	0.0123033	0.00191325			0	0		0.0422054	0.00747772	0.00146576			0	0		0.183895	0.129271	0.00505845
0.547601	0.334768		0.141813	0.0357579	0.00484779			0.0316253	0		0.0530241	0.0126925	0.00190172			0.29857	0.127666		0.0423438	0.00740847	0.00147126			0	0		0.184775	0.1305	0.00516053
			0.142028	0.0369209	0.00481209			0.181339	0.0758439		0.0531063	0.0137362	0.00211829			0.304773	0.0559844		0.0424804	0.00684236	0.001415			0.14477	0.144571		0.185666	0.130989	0.00515439
			0.142243	0.0355215	0.00462631			0.0573693	0.0162781		0.0531875	0.0141331	0.0021029			0	0		0.0426203	0.00685585	0.00141373			0	0		0.186569	0.131335	0.00516931
0.351949	0.275541		0.142466	0.0372514	0.00505391			0.147863	0.0527292		0.0532683	0.012972	0.00192063			0.183584	0.0130997		0.0427576	0.00686122	0.00141321			0.103326	0.101387		0.187463	0.133125	0.00535764
0.1923	0.0177642		0.142691	0.0372421	0.00505512			0.00102858	0		0.0533427	0.0127321	0.00192538			0.122113	0		0.0428938	0.00683496	0.00141114			0.352916	0.283516		0.188291	0.13304	0.00534596
0.35919	0.114002		0.142901	0.037561	0.00501709			0	0		0.0534169	0.0127321	0.00192538			0.187451	0.119371		0.0430328	0.0067908	0.0014142			0.122118	0.0471949		0.189118	0.132792	0.00533682
0.197957	0.0874415		0.143108	0.0374233	0.00503613			0.186612	0.0582288		0.0534866	0.012421	0.0019388			0.292134	0.142875		0.0431724	0.00623707	0.00134072			0	0		0.189906	0.134392	0.00538615
0.0438073	0.02105		0.1433	0.0376346	0.00502094			0.0984002	0		0.053557	0.0124544	0.00193596			0	0		0.0433008	0.00609867	0.00131845			0.20453	0.156263		0.190698	0.134134	0.0053621
0.118819	0.000608885		0.14349	0.0394653	0.00507436			0.0624492	0.00883681		0.0536275	0.0129029	0.00204989			0.232026	0.0143201		0.0434407	0.00606525	0.00132116			0	0		0.191458	0.136182	0.00575651
0.110783	0.0224844		0.143687	0.0395884	0.00505842			-0.00122789	0		0.0536995	0.0129576	0.00204358			0.10194	0.0374718		0.0435811	0.00627064	0.0013191			0.0500952	0.0073723		0.192211	0.135524	0.00571308
			0.14391	0.039374	0.00508785			0.117122	0.0122609		0.0537753	0.0128373	0.00205542			0	0		0.0437214	0.00655642	0.00132552			0.00261061	0		0.19296	0.13581	0.00570056
0.387614	0.0627344		0.144131	0.0392162	0.00511018			0.22453	0.0388572		0.0538506	0.0128201	0.00205755			0	0		0.0438618	0.00697392	0.00138882			0	0		0.193709	0.137268	0.00603179
			0.144363	0.039533	0.00516477			0.0532752	0		0.0539252	0.0128201	0.00205755			0.172275	0.0771882		0.0440057	0.00697392	0.00138882			0	0		0.194483	0.138864	0.00605389
0	0		0.144593	0.0384389	0.00520415			0.302422	0.155016		0.0540019	0.0122931	0.00205432			-0.0152631	-0.0130112		0.0441508	0.00770501	0.00160007			0	0		0.195246	0.138121	0.00614034
0.456837	0.144291		0.144824	0.0389686	0.00518297			0.0300783	0		0.0540766	0.0126056	0.00209334			0.017918	0		0.0442961	0.00780227	0.00159852			0	0		0.196012	0.138731	0.00624849
			0.145058	0.0408164	0.00561108			0.0554284	0		0.0541501	0.0120981	0.00206414			0.110706	0.0756425		0.0444493	0.00764297	0.00160611			0.30852	0.297271		0.196793	0.140415	0.00619642
			0.145295	0.039758	0.00566063			0	0		0.0542277	0.0129207	0.0021641			0.265342	0.249008		0.0446029	0.00745469	0.00160275			0.00127814	0		0.19756	0.140714	0.00616771
-0.00938301	-0.0576178		0.145536	0.0393276	0.00559405			0	0		0.0543052	0.0128858	0.00216735			0.0914128	0.00765129		0.0447496	0.00758797	0.00159562			0.102219	0.0218148		0.19833	0.141399	0.00623617
0.014976	0		0.145775	0.0399382	0.00573209			0.207893	0.0405871		0.0543873	0.0128858	0.00216735			0.379693	0.121659		0.0448896	0.00775927	0.00158817			0	0		0.199079	0.14336	0.00616598
			0.146013	0.0398053	0.00574936			0.00769969	0		0.05447	0.0130053	0.00216088			0.000502077	0.000502077		0.0450419	0.00818079	0.00160202			0.00218443	0		0.199855	0.143867	0.00614965
			0.146259	0.0396978	0.00576173			0.0300833	0		0.0545486	0.0126987	0.00216697						0.045199	0.00830557	0.00159386			0.0424053	0.0317017		0.200624	0.146632	0.00582744
0.697313	0.236215		0.146501	0.0398111	0.00574689			0.0205639	0.00554029		0.0546283	0.0120232	0.00208846			0.565983	0.117572		0.0453541	0.00825659	0.00159828			0.00212759	0		0.201372	0.147971	0.00594131
			0.146733	0.0389154	0.00580062			0.0326323	0		0.054709	0.0115189	0.00208433			0.541412	0.133017		0.0455048	0.00860689	0.00159974			0.0366345	0.0359684		0.202124	0.147765	0.00595967
0	0		0.146969	0.0373851	0.00572914			0.0456451	0.00378652		0.0547904	0.0118243	0.00207223			0.124661	0.00138811		0.0456579	0.00884778	0.00159521			0	0		0.202878	0.150117	0.0059464
0	0		0.147202	0.0378646	0.00580496			0.00969567	0		0.0548712	0.0122292	0.00207156			0.0830383	0.120232		0.0458111	0.00863667	0.00160454			0.0649292	0.0642211		0.203672	0.151266	0.00572985
0	0		0.147433	0.0364087	0.00580874			0.0440571	0.00171436		0.0549515	0.0131986	0.00217883			0.254157	0.0366626		0.0459645	0.00860728	0.00160748			0	0		0.204458	0.152874	0.00565714
			0.147694	0.036447	0.00580396			0.0048414	0		0.0550316	0.0126933	0.00216801			0.0181123	0		0.0461116	0.00907638	0.00165238			0	0		0.205215	0.15328	0.00567034
0.16387	0.0562369		0.147954	0.0366363	0.00580507			0.0770971	0		0.0551122	0.0136964	0.00227745			0	0		0.0462562	0.0100705	0.0018304			0	0		0.205964	0.151956	0.00588481
0.354967	0.109077		0.148216	0.0379671	0.00593795			0.0172848	0.001708		0.0551939	0.0135445	0.00226865			0.252684	0.132973		0.046402	0.0100709	0.00183035			0.0134914	0.0146282		0.206718	0.153601	0.00592211
0.0408166	0.00213254		0.14848	0.0375305	0.00597454			0.159956	0.0112238		0.0552778	0.0137597	0.0022805			0.0323255	0		0.0465441	0.0103613	0.0018562			0.197655	0.13906		0.207481	0.15475	0.0059828
0.246259	0.0506642		0.148744	0.0393898	0.00603698			0.0717333	0.00342241		0.0553625	0.0133986	0.0022873			0.111769	0		0.0466793	0.0107331	0.0018935			0	0		0.208232	0.156208	0.00591031
0	0		0.149011	0.0399254	0.00598879			0.15376	0.0444598		0.0554495	0.014127	0.00233256			0.213264	0.0613849		0.046815	0.0109244	0.00188099			0	0		0.209004	0.158707	0.00589407
0.0724979	0.00564922		0.149283	0.0419661	0.00625482			0	0		0.0555384	0.0138959	0.00234914			0.350398	0.0886564		0.0469501	0.0110757	0.00189291			0	0		0.209789	0.159283	0.00595745
0	0		0.149556	0.0422317	0.00622401			0.232653	0.0993757		0.0556221	0.0133857	0.00233909			-0.000641759	0		0.0470883	0.0109078	0.00188685			0.114449	0.0912886		0.210574	0.158839	0.00598652
0.461293	0.329371		0.14984	0.0411065	0.00624835			0.113223	0.0162083		0.0557058	0.0133066	0.00234692			0.449584	0.188821		0.047227	0.0110594	0.00188072			0.0102046	0		0.211393	0.159692	0.00603563
0.64478	0.220918		0.150129	0.0423939	0.00646061			0.207149	0.0553973		0.0557902	0.0132892	0.00234887			0.00194231	0.0108425		0.0473643	0.0112033	0.00188146			0	0.00429393		0.212171	0.161168	0.00593382
0.668026	0.253794		0.150419	0.0420429	0.0063996			0.163109	0.0633105		0.0558749	0.0133255	0.00234939			0.00237246	0		0.0474978	0.0118088	0.00191297			0.0141738	0.00393017		0.212943	0.160551	0.00607914
0	0		0.150711	0.0429697	0.0063422			0	0		0.0559647	0.0130999	0.00235968			0.144821	0.181767		0.0476309	0.0117314	0.00192108			0	0		0.213724	0.161127	0.00598276
0.188979	0.0503585		0.151008	0.0441985	0.00633681			0	0		0.0560545	0.0134703	0.00235529			0.285087	0.0046988		0.047777	0.0126731	0.00203137			0.0379508	0.0179007		0.214449	0.161593	0.00586887
0.00905249	0		0.151316	0.0446697	0.00636649			0.110009	0.0392826		0.0561437	0.012867	0.00234526			0.189555	0.0778799		0.0479236	0.0128877	0.00202716			0.00701249	0		0.215139	0.16072	0.00581502
0	0		0.151621	0.0466435	0.00640448			0.105864	0.0119392		0.0562315	0.0128462	0.00234673			0.154579	0.11048		0.0480714	0.0133987	0.00202657			0.0191032	0.00397211		0.215858	0.161837	0.00583737
0.261379	0.190797		0.151921	0.0477327	0.00645438			0.157005	0		0.0563208	0.0121402	0.00231486			0	0		0.0482174	0.0139329	0.0020249			0.192156	0.103298		0.216576	0.161171	0.00583256
0.184186	0.153705		0.152227	0.048829	0.00638162			0.00490288	0		0.0564069	0.0132407	0.00245444			0.0307623	0.000228794		0.0483644	0.0138867	0.0020207			0	0		0.217327	0.161678	0.00585029
0.541672	0.335337		0.152542	0.0475399	0.00642803			0.240541	0.0800534		0.0564928	0.0135769	0.00244041			0.0867461	0		0.0485168	0.0138366	0.00202707			0	0		0.218144	0.163098	0.0059122
0.161704	0.0556857		0.152856	0.0469992	0.00647479			0.189149	0.138021		0.0565786	0.0135769	0.00244041			0.0530666	0		0.0486668	0.0139907	0.0020114			0	0		0.21901	0.163989	0.0060875
0.358353	0.107544		0.153172	0.0456274	0.00639026			0.0749962	0.0122945		0.0566632	0.0136182	0.00243992			-0.000129566	0		0.0488178	0.0139673	0.0020071			0	0		0.219901	0.162877	0.00608344
0.246668	0.0714894		0.153484	0.047781	0.00643915			0.0606014	0		0.0567481	0.0136035	0.00244155			0.490889	0.16072		0.0489714	0.0143001	0.00198733			0.118919	0.119057		0.22085	0.164669	0.00605542
0.0559115	0		0.153799	0.0486735	0.00657094			0.105865	0.0511107		0.0568336	0.0134836	0.00245209			0.0468988	0		0.0491266	0.0139205	0.0019636			0.210387	0.13797		0.22179	0.166149	0.00579282
0.3129	0.147706		0.154111	0.0490599	0.00656753			0.109443	0.076146		0.0569185	0.0131228	0.00245665			0.314356	0.0802971		0.0492828	0.0139025	0.00196573			0.0259788	0.00796999		0.222732	0.166062	0.00579653
0	0		0.154425	0.0501275	0.00651324			0.062684	0		0.057004	0.0124885	0.00244052			0.429618	0.4084		0.0494338	0.0130548	0.00189662			0.00348358	0.00243656		0.223687	0.168505	0.00587674
0.47935	0.215496		0.15474	0.0492148	0.00647892			0.20005	0.0825846		0.0570886	0.0122782	0.00243732			0.0447409	0		0.0495902	0.0133126	0.00187784			0	0		0.224646	0.170668	0.00635239
0.0953243	0		0.155061	0.0480519	0.00655018			0.101512	0.0092531		0.057174	0.0110892	0.00224738			0.482315	0.362871		0.0497468	0.0140152	0.00190738			0	0		0.22559	0.172802	0.00649754
0.0800105	0		0.155381	0.0493363	0.00661133			0.0500453	0.0242821		0.0572592	0.0111902	0.00225766			0.0827001	0.0105331		0.0499	0.0142467	0.00188829			0.00471417	0.00471417		0.226577	0.175104	0.0067411
0.279089	0.0881687		0.155705	0.0471343	0.00636919			0.205905	0.166066		0.0573448	0.0115972	0.00225317			0.277827	0.11444		0.0500533	0.0147083	0.00187492			-0.00436175	-0.00107207		0.227595	0.175523	0.0067907
0.262413	0.0952678		0.156034	0.0481648	0.00631221			0.0540889	0.00528758		0.0574307	0.012124	0.00228301			0.282113	0.00476022		0.0502135	0.014976	0.00188507			0	0		0.228654	0.175886	0.00679097
0.27178	0.0925102		0.156364	0.0486351	0.00628066			0.280716	0.0399648		0.0575191	0.0121273	0.00228265			0.0280233	0		0.0503732	0.0149692	0.00188612			0	0		0.229722	0.177095	0.0067549
0.0852644	0.0114717		0.156693	0.0489321	0.00624062			0	0		0.0576088	0.0124005	0.00227109			0.244602	0.210297		0.0505392	0.0149366	0.00189109						0.230789	0.174598	0.00716897
0.214042	0.0628609		0.157031	0.04843	0.00629966			0.0413349	0.019804		0.0576982	0.0129097	0.00229505			0.00370646	0.000562781		0.0507075	0.0150902	0.00189444			0.0816101	0.069346		0.231857	0.175506	0.00716908
0.213736	0.146861		0.157366	0.0465993	0.00631001			0.112476	0.000194195		0.0577896	0.0120149	0.00218193			-0.00236675	6.62034e-06		0.0508679	0.0155343	0.00187419			0.00553209	0.000374499		0.232931	0.174454	0.00705577
0.00625204	0		0.1577	0.047804	0.0062841			0.110118	0.00366342		0.0578791	0.0120807	0.0021772			0.194858	0.0966355		0.0510289	0.0153212	0.00189748			0.00575025	0.00181693		0.23407	0.175993	0.0070612
0	0		0.158006	0.0493282	0.00623211			0.00308016	0		0.0579658	0.0121915	0.00216745			0.10587	0.0077386		0.0511907	0.0151464	0.00190609			0	0		0.235214	0.176551	0.00700977
0.292368	0.106649		0.158315	0.0497888	0.00617446			0.114716	0.0810723		0.0580541	0.0127838	0.00218035			0.0888003	0		0.0513554	0.014645	0.00190688			0.00524525	0		0.236365	0.174264	0.00697159
0.0475026	0		0.158618	0.0487568	0.00612102			0	0		0.0581432	0.0129979	0.0021652			0.268062	0.0318667		0.0515158	0.0147486	0.0018934			0.0681586	0.0654835		0.237524	0.174402	0.00697609
0.304091	0.125188		0.158928	0.048707	0.00612889			0.192407	0.0503753		0.0582274	0.0129979	0.0021652			0.00251575	0		0.0516778	0.0139544	0.00178256			0	0		0.2387	0.176894	0.00676739
0.230309	0.0774165		0.159237	0.0478715	0.00620466			0.00447322	0		0.0583132	0.0124703	0.00212997			0.232375	0		0.0518391	0.0147811	0.00192136			0	0		0.239854	0.177812	0.00691279
0.277717	0.126861		0.159547	0.045918	0.00586357			0.0386149	0.00613266		0.0583998	0.0124747	0.00212968			0.121816	0		0.0519918	0.014853	0.00191138			0.212309	0.182067		0.241	0.17835	0.00692489
0.0445731	0		0.159865	0.0463671	0.00581016			0	0		0.0584849	0.0125208	0.00214479			0.485799	0.0879355		0.0521394	0.0147681	0.00192285			0.0366204	0.0398531		0.242128	0.181041	0.00697669
0.362698	0.000701128		0.160177	0.0449384	0.0058598			0.141642	0.114344		0.0585693	0.0124774	0.0021495			0.0574473	0.219756		0.0522881	0.0146348	0.00193887			0.00294791	0		0.243306	0.179361	0.00714001
0.0286357	0		0.160485	0.0449827	0.00587118			0	0		0.0586481	0.0132055	0.00218625			0.262669	0.0745289		0.0524365	0.0146797	0.00193652			0.062346	0.0901217		0.244569	0.180786	0.00728543
0.383957	0.138526		0.160799	0.046222	0.00580786			0.0784033	0.00219294		0.0587265	0.0134627	0.00219412			0.244235	0.133201		0.0525729	0.014646	0.00193453			0.0404177	0.000981866		0.245848	0.181935	0.00726594
0.181298	0.143605		0.161101	0.0476861	0.0057783			0	0		0.0588042	0.0144828	0.00232862			0.0768838	0		0.0527041	0.0147813	0.00192725			0.0123635	0.00837007		0.247126	0.182344	0.00727543
0.142803	0.0727953		0.161402	0.0478943	0.00575108			0.186031	0.045965		0.0588797	0.0143593	0.00233933			0	0		0.0528342	0.0150525	0.00190374			0.015454	0.0082937		0.24841	0.183648	0.00747363
0.0678329	0.00204955		0.1617	0.0489687	0.00566824			0.00892497	0		0.0589519	0.0149765	0.00234343			0.10078	0		0.0529693	0.0147202	0.00192387			0.251611	0.151882		0.249694	0.186096	0.00742735
0.0851025	0.000871143		0.161995	0.048707	0.00570795			0.0353822	0		0.0590217	0.0146711	0.00236247			0.146624	0.00410937		0.0531031	0.0147407	0.00192366			0	0		0.251008	0.184941	0.00745357
0.321609	0.0813986		0.162294	0.0477759	0.00563163			0.179144	0.00981617		0.0590937	0.0142315	0.00237557			0.182972	0.0444611		0.053235	0.0150214	0.0019001			0	0		0.25228	0.186302	0.0073556
0.278124	0.0955773		0.162593	0.0477811	0.00563074			0.107155	0.0847897		0.0591656	0.013262	0.00228654			0.173404	0.0340879		0.0533648	0.0160252	0.00200066			0	0		0.253567	0.187645	0.00745285
0.0498176	0		0.162861	0.0486764	0.00555254			0.0146581	0		0.0592374	0.0132263	0.00229023			0.0707127	0		0.0534938	0.015461	0.00201006			0	0		0.254924	0.190137	0.00775809
0.19851	0.0130751		0.163139	0.0477867	0.00564185			0.248327	0.0816428		0.0593078	0.0122232	0.00217701			0.083121	0.112472		0.0536276	0.0151369	0.00192155			0	0		0.256331	0.192425	0.00738544
-0.00275512	0		0.16342	0.0465095	0.00554764			0.230757	0.0742298		0.0593786	0.012105	0.00217573			0.0436146	0		0.0537599	0.0158395	0.00193714			0.0227673	0.014391		0.257734	0.193437	0.00747669
0	0		0.163699	0.0486117	0.00560438			0.217754	0.0890196		0.0594456	0.0116328	0.00216908			0.232129	0.0447182		0.0538941	0.0153324	0.00195176			0	0		0.259131	0.194912	0.00763989
0	0		0.163985	0.0481877	0.00554879			0.182012	0.129181		0.0595167	0.0115839	0.00217385			0	0		0.0540308	0.014898	0.00193771			0	0		0.260526	0.196272	0.00769727
			0.164275	0.0498508	0.00566433			0	0		0.0595853	0.0109482	0.00210197			0.127868	0.00735731		0.0541665	0.0147223	0.00195546			0.00705223	0		0.261927	0.196192	0.00769309
0.309026	0.105829		0.164558	0.0474993	0.00546067			0	0		0.0596519	0.0111682	0.00209007			0.211897	0.135709		0.0543027	0.0154299	0.00212995			0.105595	0.0695732		0.263366	0.197602	0.00785493
0.131155	0.0932864		0.16484	0.0501065	0.0057424			0.0250724	0		0.0597199	0.0112578	0.00208497			0.140904	0.0452572		0.0544355	0.0196223	0.00460511			0	0		0.264828	0.197258	0.00792379
0	0		0.165119	0.0500303	0.00575458			0.0917444	0.0472605		0.0597873	0.0114791	0.00207229			0.501041	0.127469		0.0545683	0.0194948	0.00461172			-0.00132532	0		0.266264	0.198621	0.00804116
0.0136546	0		0.165391	0.0482892	0.00554975			0.0393623	0		0.0598543	0.0122076	0.0021175			0.0581681	0.00359034		0.054707	0.0197177	0.00461287			0	0		0.267775	0.200411	0.00814213
			0.165664	0.0473008	0.00549239			0.236616	0.147349		0.0599211	0.0119677	0.00212256			0.331336	0.134643		0.0548417	0.019146	0.00461854			0	0		0.269316	0.204268	0.00784841
0.1216	0.046097		0.165938	0.0482315	0.00556738			0.161879	0.0706885		0.0599829	0.0119214	0.00212736			0.173897	0.00341462		0.0549823	0.0192178	0.00461302			0.00292157	0		0.270854	0.207697	0.00789771
0.308829	0.109944		0.166209	0.0468666	0.00561088			0.164772	0.000157549		0.0600451	0.0115394	0.00212775			0.133216	0.0123089		0.0551143	0.0192161	0.00461281			0.014343	0.00682027		0.272394	0.211573	0.00778962
0.165995	0		0.16647	0.0467108	0.00559661			0.0642394	0		0.0601086	0.0115469	0.00212693			0.241264	0.0359808		0.0552476	0.0194154	0.00461446			0	0		0.273932	0.213775	0.00778598
0.00681399	0.00427406		0.166729	0.044721	0.00555611			0	0		0.0601721	0.0119215	0.00213366						0.0553804	0.0192262	0.00461299			0.0270164	0.00459		0.275461	0.213604	0.00779629
0.111282	0		0.166989	0.0436517	0.00548522			0.158665	0.0975022		0.0602357	0.0119215	0.00213366			0	0		0.0555133	0.0186921	0.00462622			0.155748	0.0652423		0.277211	0.216464	0.00782148
0.147543	0		0.167242	0.0425554	0.00554888			0	0		0.0602944	0.0110184	0.00194406			0.0214169	0		0.0556465	0.0182834	0.00463874			0	0		0.278921	0.217597	0.00780788
0.280706	0.0584221		0.167483	0.0433144	0.00549472			0.081861	0		0.0603565	0.0115864	0.00205823			0.123889	0		0.0557748	0.0186325	0.00462377			0	0		0.280581	0.215982	0.00800248
0.0599925	0.00231973		0.16772	0.0431862	0.00551377			0.0748212	0.0568748		0.0604182	0.0116656	0.00205064			0	0		0.0559045	0.0193398	0.00464371			-0.000111177	0		0.282219	0.216325	0.008034
0.013664	0		0.167957	0.0441605	0.00555733			0.0766687	0		0.0604826	0.0120714	0.00209648			0.139023	0		0.0560307	0.0187093	0.00465274			0	0		0.283944	0.220034	0.00813921
0.126293	0.00130247		0.168201	0.0427319	0.00540565			0.098174	0		0.0605464	0.0120727	0.00209633			0.0421979	0.0105556		0.0561592	0.0183766	0.00466764			0.00358561	0.00235395		0.285666	0.221234	0.00817908
0	0		0.16844	0.0405894	0.00522143			0.016002	0		0.06061	0.0122668	0.00208246			0.397298	0.205135		0.0562889	0.0181631	0.00467969			0	0		0.287409	0.221731	0.00810666
0.0254162	0		0.168681	0.0394843	0.00527292			0.0174965	0		0.0606741	0.0122954	0.00207998			0.112115	0		0.0564175	0.0189399	0.00468964			0.226445	0.198305		0.289236	0.222471	0.00800971
0	0		0.16892	0.0382846	0.00531404			0.000323024	0		0.060739	0.0125144	0.00206504			0.168839	0.00239511		0.0565478	0.0194448	0.00467518			0	0		0.291117	0.222603	0.00801593
0.143908	0.0609005		0.169159	0.038815	0.00534155			0.105046	0.0833629		0.0608059	0.0125122	0.00206512			0.00657587	0		0.0566726	0.019187	0.00468964			0.00191688	0		0.29299	0.222941	0.00808036
0.0852384	0		0.169397	0.0400847	0.00530403			0.0578871	0		0.0608716	0.0133456	0.00213158			0	0		0.0567999	0.0193893	0.00470801			0	0		0.294886	0.224512	0.0083229
0.0126448	0		0.169633	0.0388547	0.00517982			0.194858	0.0914831		0.060941	0.0130629	0.00211903			0.11526	0.0667935		0.0569262	0.0191443	0.00472194			0	0		0.296732	0.224848	0.00836361
0	0		0.16986	0.0387099	0.00518794			0.111808	0.00757326		0.0610101	0.0126558	0.00212952			0.076885	0.0116721		0.0570504	0.01906	0.00472116			0.0166676	0.0128258		0.298625	0.226017	0.00844552
0	0		0.170089	0.0385195	0.00517829			0.00343969	0		0.061079	0.0120294	0.0021095			0.0781658	0		0.057172	0.0186171	0.00473051						0.30048	0.228156	0.00850434
0.114117	0.021074		0.170318	0.0410504	0.00577211			0.184617	0.0255135		0.0611482	0.012038	0.00210852			0	0		0.0572932	0.0188046	0.00471962			0	0		0.302346	0.229231	0.00849143
			0.170561	0.0410946	0.00576818			0.00321568	0		0.0612162	0.0120781	0.00210981						0.0574087	0.0194185	0.00470962			0.0779325	0.0709782		0.304661	0.233247	0.00774443
0.204758	0.0801587		0.170817	0.0413357	0.00573809			0.095355	0		0.0612833	0.0114678	0.00208835			0.299449	0.0966994		0.0575223	0.0198771	0.00473477			0.00837501	0		0.306993	0.234704	0.00774536
0.0826149	0.00474037		0.171072	0.0424524	0.0056823			0	0		0.061349	0.0117143	0.00208482						0.0576401	0.019583	0.00474095			0	0		0.309336	0.23794	0.00800368
0.228443	0.0699896		0.171327	0.0410387	0.00571472			0	0		0.0614154	0.0115939	0.00209499			0.0154311	0		0.0577613	0.0202188	0.00472997			0.0167026	0.00622076		0.311603	0.241142	0.00844397
			0.171582	0.0407096	0.00568278			0.155646	0.0818985		0.0614838	0.011483	0.00210443			0.211129	0.198268		0.0578856	0.0200934	0.00473917			0	0		0.313867	0.244961	0.00854351
0	0		0.171832	0.0403737	0.00571394			0.0865947	0.00066913		0.0615501	0.0108907	0.00208353			0.259906	0.0863247		0.058008	0.0205267	0.0047256			0.0014587	0.00098716		0.316136	0.249261	0.00838133
0.0822253	0		0.172077	0.0398325	0.00574202			0.0865659	0.0105245		0.0616208	0.0110162	0.00208707			0.0952591	0		0.0581349	0.020423	0.0047336			0	0		0.318419	0.251746	0.00838478
0.287768	0.055835		0.172319	0.0398325	0.00574202			0	0		0.0616909	0.0114604	0.00208649			0.00595232	0		0.0582734	0.0202818	0.00474383			0.302706	0.265696		0.320818	0.251035	0.00848703
0.14222	0.0896021		0.172566	0.0404268	0.00568839			0.198191	0.133785		0.061757	0.011329	0.00209689			0.155428	0		0.0584117	0.0201802	0.0047318			0.0666196	0.0324687		0.323228	0.252647	0.0086478
0	0		0.172812	0.0394331	0.00574193			0.0471535	0		0.0618226	0.0119105	0.00214538			0.417534	0.268765		0.0585515	0.020125	0.00473608			0	0		0.325657	0.255015	0.00867311
0.00133031	0		0.173038	0.0391575	0.00576425			0.00752428	0		0.0618853	0.0110001	0.00202276			0	0		0.0586928	0.0211893	0.0047633			0.000175471	0		0.328146	0.257012	0.00889304
0.0115489	0		0.173266	0.0409857	0.00580059			0.265619	0.0303617		0.0619471	0.0121721	0.0022224			0.0275822	0.00158797		0.0588336	0.0212193	0.00476067			0.0435681	0.0130259		0.330751	0.262951	0.0087983
0.049761	0		0.173493	0.0391164	0.00557888			0.0946726	0.0279963		0.0620111	0.0117353	0.00216744			0.252731	0.0212562		0.0589799	0.0210031	0.00477521			0.0043946	0.00111346		0.333326	0.26503	0.00898782
0.0647904	0		0.173712	0.0382764	0.0055719			0.0853484	0.00773282		0.0620754	0.0117106	0.00216495						0.0591291	0.0208818	0.00477758			0.00546638	0		0.335876	0.267397	0.00897174
0.0644176	0		0.173938	0.0381143	0.00555075			0.0545325	0		0.0621399	0.011063	0.00199658			-0.00235738	0.0454708		0.0592763	0.0206336	0.00479236			0.052604	0.036931		0.338469	0.270676	0.00907243
0	0		0.174164	0.0377944	0.00558577			0.0502362	0.00605579		0.0622045	0.0121366	0.00217166			0.125151	0.105841		0.0594241	0.0203624	0.00480817			0	0		0.341143	0.27221	0.00920061
0.354053	0.00602649		0.174391	0.0374725	0.00557631			0.00808123	0		0.0622709	0.0120698	0.00216091			0.277941	0.096237		0.0595661	0.0211066	0.00480429			0.0886316	0.0774245		0.343912	0.27015	0.00957464
0	0		0.174628	0.0375609	0.00556487			2.18613e-06	0		0.0623369	0.0125182	0.00215632			0.148978	0.00016396		0.059707	0.0209135	0.00481374			0	0		0.34666	0.273822	0.00932232
			0.174861	0.0387968	0.00574531			0.0854178	0.0545119		0.0624025	0.0127773	0.00214113			0.546048	0.360118		0.0598458	0.0206329	0.00483008			0.00200708	0		0.349436	0.278566	0.00968836
0	0		0.175095	0.0396341	0.00569145			0.0877978	0.0126456		0.0624681	0.0132681	0.00213761			0.289897	0.167235		0.0599896	0.0196694	0.00480578			0.00924912	0		0.35222	0.280236	0.00972053
0.00384551	0.00155251		0.175332	0.0412918	0.00596805			0.407102	0.191679		0.0625364	0.0136859	0.00212871			0.000184757	0		0.060134	0.0196694	0.00480578			0	0		0.355047	0.282269	0.00999999
-0.0040416	0		0.175559	0.0441947	0.00624256			0.0136199	-0.00314619		0.0626046	0.0136859	0.00212871			0.372808	0.274565		0.0602733	0.0189994	0.00481312			0	0		0.357923	0.286801	0.0101544
0.00348883	0		0.175782	0.0441507	0.00624397			0.144751	0.0784774		0.0626713	0.0137856	0.00212787			0.32765	0.0123096		0.0604163	0.0187735	0.00480294			0	0		0.360792	0.2903	0.0105001
0.0377305	0		0.176001	0.0420596	0.00616067			0.0710396	0.000180593		0.0627396	0.0137544	0.00213176			0.0181811	0		0.0605587	0.0192782	0.00478953						0.36413	0.29293	0.0107334
0.0564838	0		0.176224	0.0413224	0.00612759			0.0862027	0.00943524		0.0628038	0.0138344	0.00212271			0.436107	0.361091		0.0607043	0.0191314	0.00479924			0.0550664	0.0235733		0.367529	0.294489	0.0107059
0	0		0.176459	0.0391692	0.00601463			0.126579	0.0399064		0.0628677	0.0141541	0.00212645			0.102361	0		0.060852	0.0191364	0.00479885			0	0		0.371158	0.298967	0.010953
			0.176696	0.0388993	0.00604412			0.363151	0		0.0629321	0.0142708	0.00212612			0	0		0.0610003	0.0185379	0.00473828			0	0		0.374778	0.302337	0.0113204
0.143736	0		0.176936	0.0383896	0.0058832			0.229364	0.208578		0.0629945	0.0147015	0.00214222			0.245793	0.110039		0.0611478	0.0141428	0.00238144			0	0		0.378417	0.309513	0.0111251
0	0		0.177168	0.0397613	0.00587527				0.104404		0.0630566	0.0147964	0.00214103			0.271826	0.116001		0.0613001	0.0141838	0.00237846			0.0344066	0.00609807		0.382168	0.312645	0.0113127
			0.177402	0.0398603	0.00587557			0.189432	0.170862		0.0631189	0.0141082	0.0021095			0.103222	0.0449063		0.0614497	0.0148999	0.00255445			0	0		0.386004	0.314945	0.0113555
0	0		0.177634	0.0394923	0.00588846			0.127494	0		0.0631815	0.0143014	0.00209924			0	0		0.0615999	0.0152162	0.00254368			0.0865923	0.0160688		0.389852	0.316667	0.0113436
0.139905	0.0929556		0.177861	0.038062	0.00579687			0.0546403	0.0111371		0.0632437	0.0144559	0.00208339			0	0		0.0617498	0.0152709	0.00253916			0.207776	0.166878		0.393738	0.320308	0.0117921
0.00511605	0		0.178093	0.0410421	0.00619892			0.00537833	0		0.0633057	0.0152445	0.00213633			0.288208	0.0606551		0.0618955	0.014611	0.00245523			0	0		0.39783	0.32386	0.0121703
0.172953	0.0426085		0.178327	0.0401671	0.00618291			0.255887	0.0656559		0.0633682	0.0152952	0.00212972			0.125266	0.0464634		0.0620395	0.0141316	0.002456			0.00903302	0		0.401969	0.327718	0.0124123
0.389968	0.14912		0.178562	0.0407074	0.00613745			0.0540052	0.0301649		0.0634317	0.0147932	0.00215182			0.116463	0.0205775		0.0621853	0.0145136	0.00249246			0	0		0.406085	0.334028	0.0125488
0.532627	0.12841		0.178795	0.0413323	0.00615818			0	0		0.0634955	0.0147932	0.00215182			0.416769	0.160938		0.062337	0.0145136	0.00249246			0	0		0.409972	0.337032	0.0126919
0.143561	0.0290313		0.17903	0.043121	0.00617293			0.183147	0.043714		0.0635602	0.0148195	0.00215076			0.42012	0.0647043		0.0624877	0.0144872	0.00249545			0	0		0.413859	0.34017	0.0125937
0.18762	0.0457752		0.179272	0.0425078	0.00620435			0.319946	0.0801311		0.0636237	0.0142215	0.0020595			0.270055	0.19393		0.0626373	0.0142696	0.00249964			0.0149391	0.00968377		0.417736	0.3464	0.0119961
0.360575	0.239553		0.179526	0.044262	0.00620706			0.306475	0.113717		0.0636879	0.0146003	0.00205581			0.0297936	0.00612894		0.0627852	0.0133892	0.00244711			0	0		0.421703	0.351047	0.0122176
0.205667	0.0976944		0.179794	0.045368	0.00643206			0.0467475	0.00567232		0.0637508	0.0140319	0.00202761			0.135894	0.0404287		0.0629331	0.0139361	0.00244716			0	0		0.425601	0.354848	0.0126186
0.154008	0.0130843		0.180057	0.0454389	0.0064304			0.23381	0.00496832		0.0638159	0.0140319	0.00202761			0.23375	0.14375		0.0630749	0.0143039	0.00243201			0.00451204	0.00501357		0.429424	0.35868	0.0126368
0.267275	0.210744		0.180322	0.0463726	0.00639451			0.230142	0.0479544		0.0638858	0.0141522	0.00202593			0.504053	0.313156		0.0632154	0.0156185	0.00262206			0	0		0.433275	0.364556	0.0122622
0.350076	0.0872709		0.180589	0.0472909	0.00632544			0.0794892	0		0.0639547	0.0140682	0.00203606			0.285374	0.111517		0.0633559	0.0151834	0.00257203			0	0		0.437268	0.371153	0.0121071
0.432133	0.18865		0.180854	0.0502451	0.00656019			0.067763	0		0.0640272	0.0139933	0.00203978			0.0354033	0		0.0635035	0.0146786	0.00258127			0	0		0.441537	0.376127	0.0120658
0.295894	0.118012		0.18112	0.0498536	0.00655348			0.0714568	0.003649		0.0641009	0.0138165	0.00205649			0.00513275	0		0.0636567	0.0153655	0.00259293			0.0345371	0.0136407		0.445884	0.381792	0.0127106
0.104559	0.0180854		0.181384	0.0503597	0.00659437			0.222082	0.0276271		0.0641756	0.013075	0.00198169			0.143584	0.0361856		0.0638083	0.0155599	0.00264538			0	0		0.450256	0.386109	0.0130461
0.207303	0.120575		0.181666	0.0516872	0.00666311			0.15153	0.0998294		0.0642478	0.0134637	0.00201034			0	0		0.0639608	0.0158027	0.00262731			0	0		0.454652	0.388423	0.0128755
0.105644	0.0382531		0.181947	0.0512689	0.00671546			0.348147	0.220843		0.0643205	0.0135718	0.00199844			0.341258	0.0985367		0.0641238	0.0155913	0.00263034			0.172737	0.170849		0.458989	0.39008	0.0127055
0.220227	0.0553586		0.182218	0.0503346	0.00679294			0.202726	0.106019		0.0643947	0.0139568	0.0019821			0.175906	0.0548475		0.064287	0.0160882	0.00262827			0	0		0.463533	0.393579	0.0126357
0.667933	0.341257		0.182491	0.0480217	0.00636976			0.277427	0.0989428		0.0644675	0.0139448	0.00198378			0.577643	0.150643		0.0644541	0.0160379	0.00263116						0.468198	0.399913	0.0127597
0.550843	0.331592		0.182748	0.0481526	0.0063581			0.151874	0.0022822		0.0645413	0.0146722	0.00212999			0.0586159	0.0261629		0.0646188	0.0161312	0.00264339			0	0		0.472802	0.40569	0.0127528
0.8502	0.537313		0.18299	0.0479115	0.00639053			0.147255	0		0.0646163	0.0148442	0.0021129			0.246048	0.0944195		0.0647886	0.015701	0.00258586			0	0		0.477762	0.411727	0.0128766
0.0315281	0.000755963		0.183237	0.04911	0.00653165			0.118775	0.00484958		0.0646925	0.0149829	0.00211938			0.470221	0.213559		0.0649512	0.0155719	0.00259742			0.00875709	0		0.483037	0.417209	0.013476
0.0935206	0.0146743		0.183485	0.0508846	0.00650035			0.111201	-0.00209279		0.0647687	0.0151022	0.00210548			0.118169	0.0285446		0.0651117	0.0154687	0.00258629			0	0		0.488374	0.421726	0.0139363
0.181127	0.12957		0.183735	0.0505019	0.00650096			0.146163	0		0.0648484	0.0159627	0.00215479			0.19164	0.00932026		0.065269	0.0164792	0.00265934			0.00126941	0.000380919		0.494051	0.42648	0.0142401
0.60004	0.359329		0.184005	0.0539625	0.00692719			0.188299	0.00953816		0.0649277	0.0163879	0.00213234			0.0838539	0.00130569		0.0654253	0.0160017	0.00267506			0.0766473	0.0627258
0.0614902	0.0387004		0.184277	0.0551363	0.00688141			0.125527	0.0243035		0.0650015	0.0163017	0.0021336			0.0115147	0.00121627		0.0655821	0.0171158	0.00276939			0.0762709	0.057762
0.183001	0.00202425		0.18455	0.0574599	0.00689375			0.337241	0.0980849		0.0650772	0.0164067	0.0021421			0.0653255	0.0187127		0.0657242	0.0171999	0.00276005			0.17593	0.0880538
0.272442	0.134613		0.184819	0.0571515	0.00692591			0.142877	0.0369961		0.065155	0.0164194	0.00214016			0.1411	0		0.0658665	0.0164315	0.00270745			-0.000537657	0
0.477207	0.179239		0.185087	0.0578568	0.00684254			0.113139	0		0.0652335	0.0163559	0.00212993			0.244505	0.0631854		0.0660066	0.0164679	0.00270341			0.0927829	0.0863704
0.0956163	0.0376808		0.185358	0.0577723	0.00685522			0.56674	0.179711		0.0653146	0.016307	0.002137			0.124734	0.0326296		0.0661468	0.0160708	0.00262116			0	0
0.219729	0.0422052		0.185625	0.0559441	0.00691566			0.255495	0.210609		0.0653957	0.0151349	0.00197916			0.159792	0.0221719		0.0662858	0.0160409	0.00262473			0	0
0.408926	0.147867		0.185888	0.0557716	0.00693284			0.0345107	0		0.0654745	0.0149051	0.00199379			0.153043	0.0100341		0.0664195	0.0160653	0.00262179			0.0154285	0.013212
0.208944	0.164245		0.186156	0.0583437	0.00713586			0.0187637	0		0.0655537	0.0144689	0.00201061			0.15831	0.0403628		0.0665551	0.0163458	0.00263079			0.00931617	0.00353306
0.435287	0.0998689		0.186413	0.0576138	0.00714943			0.353055	0.0138089		0.0656335	0.0140348	0.00202553			0.069659	0		0.0667051	0.0163338	0.00263228			0	0
0.150411	0.090673		0.18667	0.0576785	0.0071391			0.268127	0.0202464		0.0657151	0.0139635	0.0019971			0.216736	0.0860273		0.0668545	0.0182663	0.00306187			0.000633405	-0.00650842
0.40319	0.192256		0.186932	0.0592793	0.00722628			0.165948	0.00548355		0.0657962	0.0138369	0.00198353			0.0997646	0		0.0670063	0.0177599	0.00303666			0	0
0.202753	0.0221727		0.187183	0.0607262	0.00714653			0.121784	0.0305067		0.0658781	0.0134079	0.00199201			-0.00512356	0		0.0671597	0.0177347	0.00303898
0.31896	0.232866		0.18744	0.0585355	0.0071769			0.00724763	0		0.0659597	0.0144251	0.00223246			0.116536	0.0138655		0.0673125	0.019052	0.00316499			0	0
0.217097	0.140976		0.187711	0.0588907	0.0071691			0.00673069	0		0.0660428	0.0145529	0.00224788			0.267122	0.00798448		0.0674661	0.0190116	0.00316968			0	0
0.558024	0.505608		0.18798	0.0562993	0.00711586			0.230175	0.0289692		0.0661251	0.0144895	0.00224466			0.183191	0.10714		0.0676264	0.0199806	0.00319904			-0.00189878	0
0.0464264	0		0.188249	0.0549671	0.00690383			0.192583	0.0322921		0.0662081	0.0146234	0.00223097			0.0751226	0.000399249		0.0677885	0.0200464	0.00319132			0	0
0.212297	0.103771		0.188519	0.0551312	0.00689524			0.412777	0.0502198		0.0662921	0.0143672	0.00224394			0.114377	0.0161344		0.0679505	0.020733	0.00328069			0.0149128	0
0.599477	0.190289		0.188791	0.0558721	0.00682017			0.0185658	0		0.0663752	0.0144258	0.00223704			-0.000112343	0		0.0681124	0.0202251	0.00330519			0.143513	0.157289
0.426135	0.191208		0.189055	0.0575846	0.0069363			0.0914383	0.0326425		0.0664638	0.0148293	0.00223506			0	0		0.0682711	0.0203457	0.0032923			0	0
0.548798	0.280801		0.189299	0.0575441	0.00694303			0.0545827	0		0.0665531	0.0145454	0.00223137			0.0569139	0.000162865		0.0684355	0.0204228	0.00328396			0	0
0.244336	0.0958851		0.189542	0.0586338	0.00684351			0.032589	0.0127857		0.0666416	0.0148288	0.00225518			0.170187	0.045886		0.0686009	0.0199754	0.00329468			0.00305402	0
0.267919	0.170493		0.189782	0.0597542	0.00712815			0.148058	0.00808038		0.0667338	0.0143179	0.00224675			0.103966	0.00194114		0.0687637	0.0208897	0.00330839			0.045807	0.00124251
0.0785805	0.0159198		0.190024	0.0621	0.00758008			0.0549478	0		0.0668267	0.0140144	0.0022631			0.574872	0.521578		0.068933	0.0210098	0.00330007			0	0
0.254529	0.197965		0.190266	0.0620177	0.00758472			0.0936202	0		0.0669208	0.0139943	0.00226536			0.268696	0.0863346		0.0691012	0.0197669	0.00321689			0	0
0.190148	0.0406238		0.190513	0.0637139	0.00758438			0.213948	0.137822		0.0670148	0.0138919	0.00226808			0.0101268	0.000776331		0.0692755	0.0193926	0.00324107			0	0
0.0842459	0.00301532		0.190761	0.0633948	0.00762733			0.112318	0.00614491		0.0671104	0.0137374	0.00228187			0.12412	0.0437834		0.0694439	0.0192662	0.00325392			0.0279598	0.0143544
0.178593	0		0.191006	0.0627897	0.00750412			0.278989	0.128188		0.0672081	0.0129073	0.00222602			0.0208463	0		0.0696132	0.0190321	0.00327002			0.0443243	0.0184468
0.4251	0.165535		0.191247	0.0640763	0.00747963				0		0.0673032	0.0129235	0.00222458			0.0374021	0		0.069786	0.0194483	0.00325271			0.00680094	0
0.0710193	0.0101391		0.191495	0.0645146	0.00744992			0	0		0.0673983	0.0137315	0.00225951			0.0645753	0.00102784		0.0699598	0.018976	0.00323957			0	0
0.228211	0.113791		0.191743	0.0640643	0.00746091			0.0205755	0		0.0674916	0.0137496	0.00225733			0.0387089	0.0283054		0.0701279	0.0194083	0.00321665			0.145029	0.144052
0.176182	0.0170597		0.192008	0.0635751	0.00744297			0.192393	0		0.0675835	0.0142337	0.00229762			0.40327	0.20873		0.0702963	0.0198646	0.00319274			0	0
0.590006	0.0782183		0.192266	0.065085	0.00738213			0.144906	0.00498104		0.0676732	0.0139274	0.00231503			0.018827	0		0.0704688	0.0201109	0.0031813			0	0
0.101558	0.0854603		0.192513	0.0643285	0.00737357			0.042304	0.00368026		0.0677661	0.0138208	0.00230905			0.00116241	0		0.0706413	0.020419	0.00315448			0	0
0.191352	0.0706998		0.192745	0.0632274	0.00723776			0.0479823	0.00255602		0.067859	0.0138552	0.00230665			0.0469347	0.0106552		0.0708148	0.0200572	0.00315901			0	0
0.00184762	0		0.192983	0.0626931	0.00729258			0	0		0.0679487	0.0139293	0.00229874			0.00202575	0		0.070989	0.0196974	0.00318329			0.19742	0.200641
0	0		0.193219	0.0641381	0.00741243			0.250428	0.029126		0.0680388	0.0146127	0.00240853			0.0657434	0.014009		0.0711637	0.0192053	0.00307424			0	0
0.697536	0.203035		0.193451	0.0632645	0.00750611			0.0537637	0.0286593		0.0681309	0.0155422	0.00247196			0.107872	0.0301656		0.0713459	0.0189165	0.00308786			0	0
0.449556	0.0898038		0.193682	0.0611576	0.00731565			0.264941	0.00220926		0.0682178	0.0166347	0.0026329			0.0690619	0.0266289		0.0715206	0.0190504	0.00307398			0.129737	0.110939
0.00222761	0		0.193915	0.0602421	0.00741159			0.164507	0.00168639		0.0683017	0.016591	0.00263889			0	0		0.0716915	0.0191616	0.00308726			0.0749796	0.0415326
0.0038786	0		0.194151	0.0593737	0.00739419			0.149629	0.0112222		0.0683842	0.0168056	0.00262817			0.471318	0.197281		0.071873	0.0180624	0.00302213			0	0
0.470606	0.263203		0.194372	0.0594738	0.00740636			0	0		0.068473	0.0162017	0.00263476			0.412434	0.174187		0.0720583	0.0181764	0.00301972			0.000616838	0
0.494492	0.233868		0.194594	0.0601711	0.00732447			0.226733	0.038383		0.0685615	0.0167244	0.00264287			0.374	0.0829869		0.0722357	0.018127	0.00302334			0	0
0.364328	0.303929		0.194845	0.063235	0.00745054			0.0756206	0		0.0686519	0.0163682	0.00265988			0.121168	0.0883233		0.0724097	0.0175725	0.00303822			0	0
0.27769	0.138019		0.195104	0.063488	0.00744591			0.139664	0		0.0687427	0.0176131	0.00279161			0.135766	0.00103655		0.0725777	0.0176573	0.00303363			0	0
0.465006	0.103505		0.195364	0.0658035	0.00755209			0.312912	0.201106		0.0688324	0.0165617	0.00271857			0.000668684	0		0.0727474	0.0178373	0.00306028			0	0
0.0761575	0		0.195621	0.0676063	0.00744594			0.122411	0		0.0689222	0.0163872	0.00273439			0.0494291	0.017515		0.0729182	0.0178629	0.00306115			0	0
0.382992	0.131151		0.195883	0.0657346	0.00743417			0	0		0.06901	0.0165328	0.00274568			0.320921	0.107796		0.0730864	0.0182981	0.00304324			0.000472902	0.000472902
0.237644	0.170295		0.196154	0.0655239	0.00742384			0.272814	0.154719		0.0691017	0.0166341	0.00273958			0.0115783	0.000324329		0.0732531	0.0178053	0.00305559			0.00805313	0
0.133382	0.121223		0.196427	0.0660712	0.00740653			0.301408	0.100441		0.0691875	0.0158465	0.00269763			0.19813	0.0279647		0.0734199	0.0169927	0.00298523			0.00073475	0
0.0303758	0.0163161		0.196681	0.0644673	0.0070724			0.191533	0.0158457		0.0692759	0.015519	0.00270408			0.0602828	0.0438027		0.0735869	0.0169927	0.00298523			0.00384835	0.00104415
0	0		0.196932	0.0630759	0.00718338			0.0813963	0		0.0693649	0.0168033	0.00296849			0.0933575	0.028205		0.0737526	0.0158786	0.00289696			0.21055	0.238285
0.178673	0.009575		0.19718	0.0609234	0.00718113			0.141393	0.138879		0.0694534	0.0163226	0.00297219			0.084376	0.00912988		0.0739273	0.0157945	0.00290509			0.0119487	0.00490637
0.0191526	0.00147776		0.197427	0.0606376	0.00722456			0	0		0.0695398	0.0171993	0.00300685			0.0418912	0		0.0741038	0.0157786	0.00290614			0	0.000989394
0.686575	0.277764		0.197681	0.0615354	0.007216			0.0589738	0		0.0696253	0.0171868	0.00300565			0	0		0.0742813	0.0165875	0.00294391			0	0
0.270206	0.224245		0.197936	0.0617458	0.00718558			0.0683915	0.0066964		0.0697085	0.0175833	0.00298547			0	0.00222731		0.0744587	0.0159202	0.00294192			0	0
0.307589	0.184167		0.198199	0.0634466	0.00708794			0.141843	0.0431331		0.0697923	0.0178197	0.00296635			0.213705	0.159552		0.0746423	0.0176456	0.00324203			0	0
0.314411	0.179606		0.198465	0.0639955	0.00703681			0.16564	0.031756		0.0698776	0.0182514	0.00295395			0	0		0.0748332	0.0176212	0.00324465			0	0
0.0995919	0.0053505		0.198725	0.062978	0.00685855			0	0		0.0699633	0.019152	0.00297758			0.100728	0		0.0750238	0.0178377	0.00326505			0.00186843	0
0.421225	0.132141		0.198987	0.0628347	0.00687271			0.150271	0.111362		0.0700501	0.0193407	0.00295873			0.039901	0.00167096		0.0751995	0.0181145	0.00324587			0.00312353	0.0120871
0.21129	0.0780959		0.199252	0.063597	0.00677963			0.032411	0		0.0701355	0.0183595	0.00290304			0.0740862	0		0.0753775	0.0168892	0.00284789			0	0
0.336604	0.155796		0.199518	0.0612437	0.006805			0.0370013	0		0.0702197	0.0179377	0.00292521			0.0473003	0.0467761		0.0755552	0.0170693	0.0028483			0	0
0.179153	0.0263881		0.199783	0.0611229	0.00680045			0.0584778	0.00424659		0.070306	0.0185195	0.00291419			-0.000201085	0		0.0757342	0.0174488	0.00283636			0	0
0.143306	0.024212		0.20004	0.0617716	0.00671183			0.0727939	0		0.0703974	0.0177541	0.00276828			0.00597548	0		0.0759123	0.0163681	0.0026603			0	0
0.128427	0.0885828		0.20029	0.0635505	0.00693368			0.264742	0.0115701		0.0704867	0.0180901	0.00282082			0	0		0.0760842	0.0167327	0.00263942			0	0
0.543023	0.246276		0.200544	0.0659621	0.00690189			0	0		0.0705757	0.0177196	0.00284389			0.166751	0.135724		0.0762523	0.01602	0.00255966			0	0
0.187236	0.14771		0.200799	0.0663461	0.00692506			0.0576051	0.00244388		0.0706639	0.0177508	0.00284159			0.0777114	0		0.0764187	0.0160325	0.00255842			0	0
0.0149555	0		0.201053	0.0667646	0.00690696			-0.00835506	-0.00146137		0.0707544	0.0184459	0.00285066			0	0		0.0765844	0.0153504	0.00241598			0.00563295	0.00799084
0	0		0.201321	0.065965	0.00701567			0	0		0.0708519	0.018429	0.00285259			0.0824265	0		0.0767479	0.0157947	0.00239917			0	0
0.383562	0.120472		0.20159	0.0661338	0.00704534			0	0		0.0709443	0.0187172	0.00287888			0.263315	0.0318291		0.076908	0.0164148	0.00242761			0.140343	0.111228
0.00986251	0		0.201865	0.0694187	0.00718055			0.0743928	0.0771468		0.071036	0.019468	0.00292475			0.0763933	0		0.0770605	0.0168905	0.00242811			0	0
0.350345	0.264845		0.202149	0.0699405	0.00717736			0.130486	0		0.071132	0.0188479	0.00294052			0.391841	0.330998		0.0772135	0.0170442	0.0024178			0	0
0.377467	0.307618		0.20243	0.0664785	0.00698365			0.121424	0.0326307		0.0712255	0.0190439	0.00292631			0	0		0.0773659	0.0161298	0.00236889
0.0930988	0.0456849		0.202735	0.0629683	0.00659845			0.00894092	0.00118915		0.0713197	0.0190314	0.00292795			0	0		0.0775073	0.0158753	0.00238994
0.155894	0.00191421		0.203039	0.0628833	0.00660528			0	0		0.071412	0.0198025	0.00293265			0.140453	0.0265034		0.077649	0.0158918	0.00238775
0	0		0.203342	0.0623413	0.00655648			0.0265791	0.00390523		0.071505	0.0196337	0.00295079			0.16063	0.0390503		0.0777842	0.0162529	0.00236591
0.144257	0.0522612		0.203646	0.0632915	0.00645616			0.27726	0.0618445		0.0715966	0.019674	0.00294559			0.00649294	0.00972019		0.0779221	0.0165011	0.00234403
0.106345	0		0.203952	0.0640342	0.00663756			0.083226	0		0.0716857	0.019709	0.00294102			0.178308	0.0883947		0.0780578	0.0168865	0.00232803
0.108565	0.0348253		0.204269	0.0643375	0.00666734			0.175624	0.0243443		0.0717754	0.0199131	0.00292543			0	0.0012011		0.0781887	0.0168776	0.00232757
0.0156326	0		0.204589	0.0636391	0.00673325			-0.00131382	0		0.0718643	0.0201565	0.00296643			0.119639	0.000904323		0.078316	0.0175208	0.00238723
0.0929704	0.0101134		0.20491	0.0627969	0.006835			-0.000520782	0		0.0719561	0.0210054	0.00297546			0.0648222	0		0.0784496	0.0179009	0.0024304
0.241584	0.0765157		0.205213	0.0616287	0.00692659			0.0621349	0		0.072052	0.0218407	0.00316879			0.0750522	0.00925707		0.0785917	0.0180839	0.00244479
0.102248	0.0631955		0.205522	0.0607281	0.00691664			0.0518035	0		0.0721483	0.0225873	0.00315168			0.021883	0.00497386		0.0787305	0.017932	0.00244848
0.439714	0.24736		0.205837	0.0626676	0.00712343			0.0307517	0.00427794		0.0722424	0.0223355	0.00316986			0	0		0.0788704	0.0186171	0.00252331
0.326349	0.152343		0.206154	0.0623168	0.00711424			0.228851	0		0.0723371	0.0228606	0.00316077			0	0		0.0790083	0.0184394	0.00254294
0.0486902	0.00433106		0.206466	0.0636133	0.00704894			0.0727042	0.0255454		0.0724332	0.0230011	0.00314648			0.00144632	0		0.0791459	0.0184314	0.00254411
0.304138	0.075444		0.206778	0.0629729	0.00695539			0	0		0.0725255	0.0226466	0.00310436			0.174716	0.0659383		0.0792825	0.0180542	0.00250309
0.273049	0.02541		0.20709	0.0653516	0.00694121			0.105959	0		0.0726164	0.0228546	0.00314366			0.126932	0.00245701		0.0794187	0.0179597	0.0025151
0.121441	0.0289164		0.207402	0.0653922	0.00693858			0.19542	0.00437197		0.0727067	0.022347	0.00305497			0.246889	0.0453896		0.0795537	0.0181409	0.00250505
0.0953816	0.0777788		0.207709	0.0668308	0.00680983			0	0		0.0727991	0.0224358	0.00304168			0.000443207	0		0.0796871	0.0174946	0.00247362
0.264868	0.093565		0.208016	0.0680015	0.00683512			0.0569611	0		0.0728925	0.0223693	0.00304545			0.103516	0		0.0798086	0.0178551	0.00244772
0.128839	0.0604793		0.208325	0.0664327	0.006837			0.0688445	0.00900875		0.0729795	0.0230281	0.00301783			0	0		0.0799259	0.0181751	0.00246852
0.355406	0.172252		0.208644	0.0677499	0.00683976			0.132962	0		0.0730663	0.0232809	0.00304286			0.0819461	0.000373057		0.0800418	0.0180532	0.00248365
0.207531	0.0961961		0.208934	0.0653292	0.00664829			0.0264974	-0.00182886		0.0731503	0.0232913	0.00304136			0.321419	0.295083		0.0801576	0.0183725	0.00245666
0.223009	0.125176		0.20922	0.066196	0.00669843			0.13204	0.00226868		0.0732347	0.0222675	0.00294452			0.0544692	0		0.0802739	0.0183497	0.00245804
0.207049	0.148826		0.20951	0.0645929	0.0065307			0.116149	0.0927179		0.0733211	0.0233653	0.00298089			0.0115017	0.00231901		0.0803906	0.0174939	0.00242194
0.133904	0.100169		0.209796	0.0650635	0.006585			0.00265699	0		0.0734086	0.0235854	0.00295368			0.0533558	0.0128913		0.0805051	0.019427	0.00317531
0.144137	0		0.210075	0.0652554	0.00656225			0.12786	0		0.0734959	0.0230606	0.00297513			0.257728	0.104506		0.0806191	0.0189708	0.00319809
0.0355668	0.0114199		0.210346	0.066511	0.00673074			0.154914	0.043347		0.0735789	0.0236462	0.00298442			0.291146	0.0475314		0.0807335	0.0211805	0.00368494
0.265882	0.178311		0.210617	0.0664623	0.0067307			0.0850149	0.00408919		0.0736622	0.0235732	0.00299527			0.477808	0.140475		0.0808479	0.0211477	0.00368713
0.0670299	0.0427537		0.210892	0.0667399	0.00676379			0.237775	0.0157649		0.0737432	0.0236148	0.00299027			0.136461	0.0129717		0.0809624	0.0222658	0.00372557
0.0521097	0.0158461		0.211168	0.0672868	0.00667708			0.13481	0		0.0738237	0.0225553	0.00278581			0.499995	0.0759335		0.0810783	0.0222933	0.00372231
0.0027828	0		0.211443	0.0675625	0.00663314			0.112287	0.00280866		0.0739047	0.0225286	0.00278968			0	0		0.0811854	0.0235052	0.00377114
0.0735959	0		0.211717	0.0691206	0.00649073			0.116126	0.0462389		0.0739859	0.02179	0.00276882			0	0		0.0812959	0.0233976	0.00378287
0.0812177	0.0405786		0.211992	0.0679757	0.00655168			0.0608266	0		0.0740673	0.0215827	0.00276246			0	0		0.0814052	0.0225618	0.00378638
0.349064	0.161843		0.212273	0.0688284	0.00646823			0.126574	0		0.0741497	0.0211863	0.00279586			0	0		0.0815145	0.0230651	0.00375852
0.11851	0.0555759		0.212559	0.0679716	0.00648113			0.348764	0.137309		0.0742324	0.0209499	0.0028219			0	0		0.0816225	0.0221073	0.00354583
0.239685	0.094269		0.212848	0.0705696	0.00680738			0.276068	0.0160489		0.0743134	0.0208111	0.00282159			0.0157314	0		0.081726	0.0222899	0.00352725
0.0881066	0		0.213137	0.0719461	0.007054			0.166031	0		0.0743937	0.0202741	0.00277829			0.00783463	-0.000173993		0.0818315	0.0220673	0.0035138
0	0		0.213425	0.072532	0.00700035			0.00519881	0		0.074474	0.0200855	0.00279964			0.00584132	0		0.0819371	0.0220509	0.00351462
0.0319736	0		0.21371	0.0742894	0.00706133			0.130297	0.0529104		0.0745544	0.0203071	0.00277988			0.161204	0.144461		0.0820438	0.0214903	0.00351602
0.143067	0.0327601		0.213991	0.0771684	0.00703001			0.0861605	7.53295e-05		0.0746349	0.0207238	0.00274912			0.188362	0.0184448		0.0821481	0.0219351	0.00354483
0.103387	0		0.214274	0.0767349	0.00705145			0.222867	0.169743		0.0747142	0.0209031	0.00276735			0.118138	0.0166031		0.0822499	0.0221115	0.00354964
0.0292834	0		0.214559	0.0763313	0.00711446			0	0		0.0747857	0.0211018	0.00278125			0.0696612	0.00122208		0.082357	0.0233484	0.00368928
0.252512	0.153926		0.214846	0.0750486	0.00696171			0.169208	0		0.0748649	0.0201472	0.00275845			0.236063	0.0449538		0.0824718	0.0241066	0.00374531
0.254663	0.0758349		0.215127	0.0740254	0.00690007			0.00448841	0		0.0749457	0.0209713	0.00275872			0.00193069	-0.000347624		0.0825887	0.0238422	0.00377082
0.275526	0.0909073		0.215405	0.0757653	0.00722583			0	0		0.0750265	0.0208062	0.00277912			0.00215997	0		0.0827096	0.0248024	0.00378947
0.0235035	0		0.215682	0.0770769	0.0072949			0.1928	0.00475761		0.0751051	0.0201911	0.0027727			0.192441	0.125989		0.0828275	0.0251802	0.00380681
0.595678	0.169295		0.215947	0.0786708	0.00712331			0.0488493	0.0113591		0.0751772	0.020286	0.00276166			0	0		0.0829476	0.0254075	0.00380999
0.223244	0.0638854		0.216216	0.0775781	0.00704338			0.0653928	0		0.0752484	0.0204654	0.0027916			0.603904	0.450945		0.0830691	0.0251222	0.0038029
0.178359	0.0297127		0.216481	0.0742932	0.00698425			0.0154835	0		0.0753217	0.0195344	0.00276922			0.0196192	0		0.0831904	0.0254067	0.00381893
0.195499	0.174171		0.216741	0.0732157	0.00704732			-0.0158401	0		0.075392	0.0203759	0.00277591			0.0608143	0.00750131		0.0833102	0.0253449	0.00382358
0.140427	0.0871077		0.217008	0.0759661	0.00700934			0.114339	0.0786972		0.0754614	0.0206056	0.00277367			0	0		0.0834334	0.0253449	0.00382358
0.130955	0.019587		0.21725	0.0782	0.00695873			0	0		0.0755302	0.0206056	0.00277367			0	0		0.083556	0.0260541	0.0037933
0.156046	0.0429451		0.217496	0.0787817	0.00690882			0.00653705	0		0.0755998	0.0198504	0.0027711			0	0		0.0836813	0.0263793	0.00376298
0.0306376	0		0.217745	0.0785765	0.00691228			0.297315	0.0972314		0.0756689	0.0209577	0.00282984			0.0696395	0.0333638		0.08381	0.0265342	0.00375917
0.0116627	0		0.218001	0.0790024	0.0068931			0.0508627	0		0.0757372	0.0209173	0.00283563			0.184591	0.0223276		0.0839439	0.0263436	0.00377857
0.117818	0.0195064		0.218258	0.0768064	0.00671006			0.0051548	0		0.0758062	0.0213215	0.00280855			0.243249	0		0.0840783	0.0263949	0.0037776
0.168532	0.0778221		0.218512	0.0788558	0.00717498			0.0719218	0.0246637		0.0758744	0.0211294	0.00282538			0.109714	0.00384454		0.0842141	0.0263898	0.00377771
0.208566	0.130832		0.218757	0.0785449	0.00723742			0.181208	0.0297219		0.075947	0.0201205	0.00279168			0.130335	0.0647136		0.0843535	0.0259519	0.00376141
0.252265	0.21943		0.219017	0.0814365	0.00719083			0.00611277	0		0.076019	0.0196944	0.00275155			0.131129	0.066549		0.0844923	0.0269615	0.00397138
0.15739	0.0132826		0.21928	0.0819083	0.00710555			0.153122	0.0609302		0.0760867	0.018513	0.00248925			0.0203651	0		0.0846223	0.0275143	0.00402373
0.390704	0.0757453		0.219538	0.0830683	0.00706855				0.102548		0.0761591	0.0188014	0.00254972			0.126386	0.0109718		0.0847563	0.0283115	0.00403712
0.179947	8.36069e-05		0.219798	0.0801693	0.00712882			0.14178	0.0913507		0.0762305	0.0187073	0.00256184			0.0665096	0.0191585		0.0848936	0.0273374	0.00405417
0.367862	0.207453		0.220052	0.0811141	0.00714459			0.0751145	0.00195691		0.0763018	0.0180465	0.0025716			0.0044338	0		0.0850334	0.0277376	0.00401946
0.174827	0.0209158		0.220307	0.0825439	0.00727339			0.116369	0.103006		0.0763761	0.0178757	0.00258714			0.00211599	0		0.0851763	0.0279795	0.00399258
0.226351	0.100408		0.22057	0.0814782	0.00730697			0.126755	0.0815777		0.0764494	0.017585	0.00257067			-0.0106668	0		0.0853256	0.0280751	0.00399093
0.588606	0.21978		0.220834	0.0815868	0.00731993			0.620928	0.559592		0.0765244	0.0164475	0.00246537			0.013996	0.0171008		0.0854707	0.0288994	0.00395758
0.00286035	0.00286035		0.2211	0.0815914	0.00731945			0.0145409	0		0.076604	0.0159978	0.00243171			0.0713483	0		0.0856161	0.0285844	0.00399133
0.228187	0.172683		0.221365	0.0810171	0.00735736			0.00235904	0		0.0766823	0.0159528	0.00243732			0.291697	0.266398		0.0857615	0.0287929	0.00397437
0.214255	0.0973994		0.221626	0.0815632	0.00741209			0.0421804	0.0336161		0.076761	0.0162964	0.00245098			0.00478076	0		0.0859073	0.0288988	0.00396992
0.0677189	0		0.221882	0.0821565	0.00734739			0.243282	0.20766		0.0768399	0.0156829	0.00244272			0	0		0.0860527	0.0285337	0.00397742
0.283797	0.0948835		0.222128	0.0835957	0.0075595			0.0933242	0.0179884		0.0769211	0.0147993	0.00239163			0.00755975	0		0.0862007	0.0289856	0.00393673
0.209582	0.00107477		0.222373	0.0852283	0.00750893			0.0662675	0.0301966		0.0770018	0.0148027	0.00239126			0.0806202	0		0.0863502	0.0293601	0.00392925
0.21591	0.100726		0.222619	0.0845011	0.0075024			0.216084	0.128878		0.0770807	0.0155148	0.00247311			0	0		0.086503	0.0304807	0.00397914
0.250753	0.128689		0.222858	0.0866227	0.00765497			0	0		0.0771581	0.0154058	0.00243973			0	0		0.0866545	0.0306278	0.00396001
0.0159095	0.00218894		0.223098	0.0873394	0.00773971			0.223937	0.073451		0.0772329	0.0159426	0.0024787			0.295722	0.295119		0.0868019	0.029324	0.00355152
0.00263629	0		0.223352	0.0874606	0.00772288			0.170687	0.0552636		0.0773074	0.0166414	0.00250983			0.222058	0.130747		0.0869532	0.0303086	0.00352196
0.0672538	0		0.223599	0.0849829	0.00776981			0	0		0.0773813	0.0163892	0.00247371			0.398567	0.19672		0.0871057	0.0289892	0.00311774
0.24732	0.140674		0.22384	0.0836905	0.00794137			0.148795	0.124106		0.0774553	0.0174556	0.00255792			0	0		0.08726	0.0301615	0.00317847
0.00605585	0		0.224077	0.0819088	0.00800695			0.147876	0.127101		0.0775313	0.0173624	0.0025674			0.180815	0.150928		0.0874185	0.0296304	0.00313476
-0.00231869	-0.00334271		0.224319	0.0845313	0.0080789			0.154081	0.0222845		0.0776071	0.0168843	0.00258697			0.0232681	0		0.0875752	0.0298327	0.00310393
0.038614	0.00238837		0.224569	0.0856328	0.00798034			0.0315399	0.0126785		0.0776815	0.0174888	0.00258704			0	0		0.0877331	0.0287738	0.00307019
0.0307912	0		0.224819	0.0856265	0.00798047			0.219356	0.117399		0.0777569	0.017338	0.00260322			0.0721302	0		0.0878859	0.0290046	0.00303544
0.379445	0.157466		0.22506	0.0854326	0.00801385			0.131726	0.0514606		0.0778321	0.0170702	0.00261			0.108115	0.000501784		0.0880416	0.0300789	0.00302547
-0.00195534	0		0.225306	0.0858739	0.00799572			0.000446576	0		0.0779078	0.0173021	0.00258927			-5.8168e-05	0		0.0881969	0.0295756	0.00308345
0.0743394	0.0327639		0.225542	0.0854739	0.00805011			0.100278	0.0201982		0.0779857	0.0183166	0.00264898			0.225082	0.100166		0.0883482	0.0292452	0.0030819
0.000474376	0		0.225791	0.082598	0.0079091			0.156973	0.065966		0.0780642	0.0186251	0.00266549			0	0		0.0885005	0.0290781	0.00310857
0.101902	0.0464433		0.22604	0.080588	0.00772718			0.307616	0.144668		0.0781491	0.0189205	0.0026808			0.0306407	0.00210924		0.0886676	0.0285372	0.00316239
0.000658716	0		0.226292	0.0818902	0.0077501			0.318636	0.286141		0.0782379	0.0190198	0.0026683			0.058828	0.0174592		0.0888391	0.0288409	0.00314652
0.0810803	0.0434063		0.226545	0.0815434	0.00771448			0.0326996	0.00289946		0.0783271	0.019352	0.00267508			0.0943487	0.0794791		0.0890077	0.0299116	0.00317911
0.11392	0.0515111		0.226795	0.0795384	0.00764371			0.233271	0.0622287		0.0784163	0.0191914	0.00267796			0.185005	0.0043977		0.0891805	0.0295443	0.00316701
0.347715	0.0760088		0.227067	0.0821075	0.00786322			0.206271	0.0378128		0.0785047	0.018853	0.00264802			0.223557	0.0347581		0.0893527	0.0292588	0.00317685
0.0475373	0		0.227348	0.0836072	0.00773326			0.169901	0.0761241		0.078603	0.0181433	0.00265215			0	0		0.0895235	0.028183	0.00304949
0.121115	0.0110026		0.22762	0.082311	0.00783748			0.0994561	0.0286944		0.0786975	0.0181433	0.00265215			0.0116385	0.00607284		0.0896885	0.0271754	0.00302736
0.227536	0.127029		0.227902	0.0810489	0.00798018			0.221018	0.149319		0.0787891	0.0173192	0.00263387			0	0		0.0898524	0.0276814	0.00297512
0.17246	0.0928669		0.228186	0.07837	0.00772603			0.00766588	0		0.0788811	0.0173424	0.00263086			0.0215524	-0.00014349		0.0900127	0.026643	0.00298366
0.251582	0.121835		0.228474	0.0779218	0.0076802			0	0		0.0789725	0.0177722	0.00262995			0.0941893	0		0.0901731	0.0262818	0.0029651
0.0430907	0.0172781		0.228768	0.0771146	0.00771872			0.127816	0.010599		0.079064	0.0176356	0.00264505			0.112877	0		0.0903338	0.0271997	0.00314769
0.172812	0.0353857		0.229063	0.07699	0.00772002			0.126647	0.00702676		0.0791554	0.0173478	0.00259376			0	0		0.0904921	0.0269351	0.00316636
0.117942	0		0.229367	0.0790331	0.00757315			0.0738331	0		0.0792451	0.0173478	0.00259376			0.421021	0.351562		0.0906554	0.026364	0.00315911
0.117435	0.0339966		0.229669	0.0819051	0.00771139			0	0		0.0793344	0.016961	0.00254693			0.134145	0.0300716		0.0908179	0.0268707	0.0031453
-0.00324851	0		0.229966	0.0814346	0.00765495			0.108444	0.077209		0.0794236	0.0169942	0.00254926			0.397476	0.0799251		0.0909838	0.0273196	0.00309872
0.0409024	0		0.230263	0.0796232	0.00765803			0	0		0.0795154	0.0169942	0.00254926			0	0		0.0911523	0.0267174	0.00312481
0.58958	0.417684		0.230572	0.080201	0.0076556			0.208877	0.0433291		0.0796093	0.0169938	0.0025493			0	0.000906417		0.0913158	0.0265665	0.00313793
0	0		0.230871	0.0800246	0.00766344			0.0409158	0.00411022		0.0797081	0.0159796	0.00243702			0.0323048	0.00260109		0.0914762	0.0260504	0.00318261
0	0		0.231173	0.0791637	0.0077249			0.402946	0.346129		0.0798091	0.0166962	0.00244646			0	0		0.0916298	0.0263024	0.00315502
0.188767	0.10103		0.231475	0.0800334	0.00770863				0.0566407		0.0799101	0.0163228	0.00245854			0.016335	0		0.0917839	0.0269829	0.00321827
0.153562	0.00566692		0.231788	0.0773177	0.00726695				0.160276		0.080011	0.0165112	0.00244697			0.0286644	0.0155373		0.0919369	0.0268639	0.00322401
0.199969	0.0348634		0.232111	0.0779871	0.00715151			0.153952	0.0561553		0.080108	0.0172025	0.00244943			0.20051	0.0166105		0.0920999	0.0267391	0.00323017
0.213419	0.0424117		0.232422	0.0764867	0.00701387			0.0344961	0		0.0802038	0.0172476	0.00245166			0.179718	0.0352269		0.0922617	0.0258033	0.00297514
0	0		0.232731	0.0774138	0.00694989			0.327586	0.265464		0.0802997	0.0173445	0.00245424			0	0		0.0924298	0.0246112	0.00293732
0	0		0.233037	0.0774699	0.00695391			0.0696168	0		0.080396	0.0169433	0.00237083			0.119813	0.0267713		0.0925952	0.0250547	0.00305043
0.0179225	0.00295353		0.233358	0.0787903	0.00678441			0.144564	0.124875		0.0804949	0.0169378	0.00237163			0.140823	0.0122874		0.0927574	0.0250942	0.00304405
0.225889	0.146584		0.233679	0.076798	0.00688849			0.371034	0.1834		0.0805923	0.0176306	0.00237183			0.173311	0.00150801		0.0929199	0.0260186	0.00315325
0.00983601	0		0.234011	0.0740557	0.00684441			0.258428	0.152962		0.0806865	0.0179986	0.00235141			0.0663051	0		0.0930806	0.0257767	0.00318418
0.170467	0.107489		0.234332	0.0731911	0.00697497			0.0608157	0.000804124		0.0807803	0.0176547	0.00237753			0.00297816	0		0.0932352	0.026685	0.00331826
0.126792	0.0564429		0.234668	0.0725682	0.0069043			0.112567	0		0.0808714	0.0179096	0.00235243			0.233278	0.0677078		0.0933979	0.0272114	0.0034059
0	0		0.235001	0.0716756	0.00703448			0.201397	0.0509762		0.0809595	0.0176304	0.00237843			0.0508397	0.0152027		0.0935603	0.0280466	0.00337195
0	0		0.235341	0.0747238	0.00743198			0.106557	0.0429403		0.0810495	0.0186057	0.0024303			0.119067	0		0.0937342	0.0277733	0.00339951
0.0233065	0		0.235677	0.0737542	0.00734432			0.288038	0.128719		0.0811386	0.0180408	0.00244435			0.119204	0.0785694		0.0939122	0.0273069	0.00344369
0.109669	0.0509147		0.236015	0.0749198	0.00738329			0.0401597	0.0120127		0.0812273	0.0186905	0.00244512			0.113997	0.0255177		0.0940968	0.0277555	0.00344175
0.0824181	0		0.236357	0.0714841	0.0072531			0	0		0.0813133	0.0187806	0.00243269			0	0		0.0942837	0.0274222	0.00346799
0.115449	0.0212675		0.236705	0.070067	0.00722279			0.0593697	0.000167169		0.0814028	0.0188281	0.00242651			0	0		0.094468	0.0269989	0.00347571
0.158349	0.12527		0.237062	0.0696805	0.0072332			0.0684847	0.00293027		0.0814922	0.0178949	0.0023872			0.0154959	0		0.094651	0.0257695	0.00340686
0.0232173	0.00658233		0.237422	0.0666132	0.00705375			0	0		0.0815822	0.0174039	0.00230302			0.0917414	0		0.0948341	0.0258398	0.00340048
0.227694	0.0446289		0.237784	0.065053	0.00684918			0.0815384	0		0.081672	0.0172408	0.00227913			0.20867	0.175966		0.0950189	0.0263044	0.00351183
0	0		0.23813	0.0661696	0.00684963			0	0		0.0817627	0.0164567	0.0022597			0	0		0.0952002	0.0259741	0.00348324
0.113387	0.0876505		0.238477	0.0669952	0.00677828			0.102675	0.0869384		0.0818531	0.0163227	0.00225005			0	0		0.0953798	0.0259338	0.00347862
0.390956	0.195122		0.238825	0.0713724	0.00730082			0.0291701	0.000623919		0.0819429	0.0152564	0.00214235			0.00194267	0.00152962		0.0955566	0.0245963	0.0034139
0.0618601	0.0525803		0.23918	0.071702	0.00726441			0	0		0.0820309	0.0159535	0.00216961			0	0		0.0957288	0.0252285	0.00348955
0.121999	0.000245466		0.23953	0.0713236	0.00718035			0.125351	0.00502172		0.0821183	0.0166287	0.00217335			0.056484	0		0.0959021	0.0257197	0.00348467
0	0		0.239871	0.0697753	0.00731914			0.288675	0.263047		0.0822055	0.0169309	0.00223792			0.069429	0.00420543		0.0960775	0.0259921	0.00346644
0.134492	0		0.240216	0.0705924	0.00738229			0	0		0.0822945	0.0183474	0.00245677			0	0		0.0962524	0.0259514	0.00347
0.00452145	0		0.24056	0.073051	0.00740169			0.00404512	0.00105098		0.0823868	0.0182845	0.00246335			0.271461	0.0692297		0.0964303	0.0255704	0.0034255
0.0115178	0		0.240907	0.0749964	0.00769198			0.175153	0		0.0824773	0.0180527	0.00248699			-0.000650288	0		0.09661	0.0255704	0.0034255
0.0405145	0.00931156		0.241286	0.0772209	0.00770208			0.470283	0.233624		0.0825648	0.01793	0.00245695			0.176317	0.0573077		0.0967895	0.0251332	0.00346286
0.0525163	0.0289765		0.241651	0.0791685	0.00771139			0.176959	0.0746351		0.0826526	0.017267	0.00246258			0.193791	0		0.0969722	0.0260234	0.00344946
0.329051	0.107012		0.242018	0.0788406	0.00772976			0	0		0.0827357	0.0171666	0.00245155			0	0		0.0971347	0.0267535	0.00341413
0.342913	0.273896		0.242392	0.0788679	0.0077328			0.253254	0.144366		0.0828137	0.0178137	0.00247116			0	0		0.0972941	0.0263737	0.0034319
0	0		0.242768	0.0781164	0.00770364			0.00601927	0		0.082891	0.0174478	0.00246091			0.0788395	0.0862701		0.0974526	0.0251565	0.00339796
0.324901	0.259489		0.243146	0.0779012	0.00772623			0.224688	0.0330942		0.0829702	0.017972	0.00249673			0.149967	0		0.097611	0.025056	0.00339914
0.250435	0.133433		0.243508	0.0787396	0.00798787			0	0		0.0830498	0.0175867	0.00251339			0.0710385	0.0658648		0.0977722	0.0255573	0.00341155
0	0		0.243863	0.0800733	0.00812697			0.177356	0.0109583		0.0831215	0.0175867	0.00251339			0	0		0.0979342	0.025909	0.00341774
0.0794483	0.0681831		0.244214	0.0804616	0.0080774			0.0056797	0		0.0831911	0.018078	0.00249115			0.0877847	0.0222954		0.0980943	0.0257939	0.0034335
0.00202165	0		0.244556	0.0810589	0.00798709			0.209726	0.0396118		0.0832605	0.0188316	0.00249352			0.307645	0.0900487		0.0982509	0.0263784	0.00347983
0.00719575	0		0.244904	0.080074	0.00812665			0.195132	0.10072		0.0833319	0.0188902	0.00248572			0.0245155	0		0.0984124	0.0281789	0.00366231
0.0154541	0		0.245277	0.0819226	0.00844872			0.00545031	0.0101814		0.083403	0.0191732	0.0025228			-0.00395256	0		0.0985753	0.0276804	0.00370502
0.222526	0.0266937		0.245644	0.0826526	0.00840505			0.25185	0.139209		0.0834792	0.0193278	0.00250348			0.101991	0.0541249		0.0987384	0.0262102	0.00357496
0.23129	0.0805652		0.246015	0.082606	0.00840661			0.266551	0.0744073		0.083556	0.0193018	0.00250067			0.0472263	0		0.0989013	0.0278309	0.00378204
0.00492355	0		0.246388	0.0838755	0.00856128			0.223585	0.121411		0.0836322	0.0195578	0.0024733			0.0221934	0.00538771		0.0990592	0.0277245	0.00379127
0.0173269	0		0.246762	0.080613	0.00851068			0	0		0.0837078	0.0201934	0.00256973			0.0478926	0		0.0992194	0.0286896	0.00394899
0.0350622	0.00295469		0.247135	0.0807732	0.00852541			0.00502713	0		0.0837872	0.0204065	0.00258927			0.0663215	-0.000949173		0.0993762	0.028221	0.00399168
0.220555	0.0490537		0.247506	0.0833857	0.00863625			0.143023	0.0558902		0.0838654	0.0216093	0.00267381			0.0904063	0.0550455		0.099531	0.0281138	0.00400562
0.18899	0.0236071		0.247865	0.0851104	0.00884424			0.385763	0.267102		0.0839435	0.0218014	0.00265157			0.0799422	0.0118296		0.0996917	0.0288213	0.00400112
0.177787	0.0120116		0.24823	0.0843944	0.00891604			0	0		0.0840165	0.0217082	0.00266546			0	0		0.0998567	0.0305574	0.00412077
0	0		0.248588	0.0838115	0.00900568			0.0361276	0		0.0840871	0.0210189	0.00268003			0.00877526	0.00683777		0.10002	0.0302477	0.00415537
0	0		0.248943	0.0852234	0.00914869			0.0319367	0		0.0841597	0.0214429	0.00265621			0	0		0.100182	0.0293565	0.00412866
0.184367	0.0242787		0.249282	0.0855328	0.00914373			0.0978209	0.0683743		0.0842331	0.0219121	0.00266986			0.162241	0.000805234		0.100346	0.0290296	0.00416248
0.0835567	0.0216525		0.249616	0.0848771	0.00924288			0.271998	0.137437		0.084306	0.0212223	0.00269216			0.0736632	0		0.1005	0.0298521	0.00419055
0.150805	0.147358		0.249982	0.0856513	0.00925254			0.209693	0.16033		0.0843787	0.020925	0.00270162			0.285234	0		0.100651	0.0290048	0.00421649
0.194769	0.0769933		0.250353	0.0867168	0.00929234			0.0961075	0.0567279		0.0844519	0.0204666	0.00273341			0.128718	0.0104166		0.100801	0.030463	0.00426366
0.366659	0.217363		0.250724	0.087568	0.0093619			0.389744	0.188589		0.0845246	0.0198864	0.00274632			0	0		0.100953	0.0292092	0.00419008
0.145894	0.0729833		0.251087	0.0870775	0.00939568			0	0		0.0845953	0.0200969	0.00272319			0.108048	0		0.101104	0.0298472	0.00415387
0.309509	0.0949182		0.251459	0.0906837	0.00948736			0.000903423	0		0.0846663	0.0194175	0.00273388			0.0820058	0		0.101253	0.0285907	0.00411685
0.0758053	0		0.251836	0.0909035	0.00945277			0.229851	0.0924465		0.0847381	0.019541	0.00273774			0	0		0.1014	0.0288352	0.00408936
0.00677839	0.0034438		0.252215	0.0927912	0.00927265			0.0956825	0.0408197		0.0848119	0.019635	0.00272594			0.0552306	0.00221315		0.101557	0.0276585	0.00400155
0.122089	0.103695		0.252592	0.0941201	0.00937634			0.0899601	0.0659223		0.0848855	0.0195148	0.00273477			0.0589822	0		0.101706	0.026832	0.00391794
0.162389	0.0388258		0.252972	0.0946183	0.00928708			0.268718	0.218034		0.0849598	0.0207378	0.00282854			0	0		0.101858	0.0265715	0.00390633
0.321155	0.220766		0.253346	0.0910492	0.0091801			0.0739048	0		0.0850327	0.0200942	0.00277101			0.00368727	0		0.101999	0.0271574	0.00388218
0.0543578	0.00174822		0.253724	0.0928831	0.00932818			0	0		0.0851053	0.0206853	0.00275187			0.192153	0.116086		0.102141	0.0277563	0.00384267
0	0		0.254104	0.0949921	0.00966505			0.0878969	0.0070076		0.085177	0.0205326	0.00274015			0.252867	0.141399		0.102277	0.0286694	0.0039978
0.0937339	0.00864386		0.254481	0.0977467	0.00950903			0.0169628	0		0.085253	0.0210498	0.0027272			0.13099	0.0337224		0.102407	0.0287056	0.00399376
0.398994	0.156506		0.25485	0.0992638	0.00945141			0.18824	0.154495		0.0853293	0.022121	0.00280384			0.385866	0.375801		0.102543	0.0304359	0.00422752
0.260922	0.043409		0.255213	0.0994322	0.00943523			0.00615385	0.000349267		0.0854113	0.0222728	0.00278343			0	0		0.102676	0.0315867	0.00424332
0.0166599	0		0.255576	0.0998188	0.00936977			0	0		0.0854928	0.0220242	0.00278942			0.420126	0.287815		0.102812	0.0317485	0.00423149
0	0		0.255938	0.100969	0.0093694				0.060531		0.0855755	0.0218289	0.00278531			0.0444765	0.00387008		0.10295	0.0308671	0.00412415
0	0		0.256301	0.100967	0.00936943			0.367437	0.363732		0.0856573	0.0218789	0.00277775			0.000289229	0		0.103092	0.0315734	0.00419054
0.0843853	0.0626276		0.256674	0.102769	0.00937545			0.266794	0.192011		0.0857392	0.021599	0.0027936			0	0		0.103235	0.0311699	0.00418458
0.0665309	0.0038908		0.257046	0.101366	0.00911964				0		0.0858216	0.0224793	0.0027934			0.147689	0.0785627		0.103381	0.0318868	0.00413674
0.00101806	0		0.257415	0.103758	0.0091067			0.243944	0.116235		0.0859048	0.0221059	0.00277825				0		0.103529	0.032073	0.00416751
0.0655502	0.0255948		0.257787	0.104511	0.00919961			0.106339	0.0165259		0.0859892	0.0226117	0.0028662				0.000220758		0.103676	0.0328747	0.00425923
0.125363	0.0591474		0.258158	0.105233	0.00905945			0.187392	0.158746		0.0860735	0.0221308	0.00282123			0.412891	0.30481		0.103826	0.0326653	0.00427598
0.126529	0.0343282		0.25854	0.10428	0.00908118			0.145444	0.102322		0.0861554	0.0214424	0.00265803			0	0		0.103979	0.0330666	0.00425153
0.110691	0		0.258925	0.101691	0.00926318			0.0759725	0		0.0862366	0.0213597	0.00267027			0.0997305	0.0444903		0.104129	0.0323471	0.00430207
0.0315214	0		0.259298	0.102349	0.00939601			0.180689	0.116532		0.0863179	0.0229383	0.00287159			0.0941617	0.0248988		0.104276	0.0325554	0.00427507
0.00865994	0		0.259636	0.102615	0.0094177			0.197675	0.152656		0.0863993	0.0222492	0.00284814			0.305589	0.18227		0.104423	0.0325654	0.00427352
0.042248	0.000455213		0.259979	0.103451	0.00950168			0	0		0.0864818	0.0222492	0.00284814			0.0149271	0.00111929		0.104565	0.0320818	0.00427152
-0.00264839	0		0.260326	0.103429	0.0095042			0.318971	0.316191		0.0865645	0.0223932	0.00285762			0.157541	0.110589		0.104717	0.0320659	0.00427121
-0.00046421	0		0.260666	0.103156	0.00949733			0.0833856	0.00123056		0.0866475	0.0217749	0.00285859			0	0		0.104869	0.0327248	0.00425005
0.161292	0.031442		0.261009	0.104956	0.00955642			0.227634	0.0797784		0.0867309	0.0223999	0.0028826			0.0385515	0.0163173		0.105031	0.0343286	0.00430035
0.0983243	0.0437913		0.261359	0.106192	0.00944561			0.143123	0.0381892		0.0868165	0.0216176	0.00289615			0.192793	0.0209517		0.105194	0.0339491	0.00434154
0.0236374	0		0.261709	0.103577	0.0091636			0.109496	0.0567843		0.0869031	0.0228383	0.00299035			0	0		0.105354	0.0331866	0.00437958
0.569554	0.229293		0.262063	0.104983	0.00942548			0.114056	0.00935295		0.086989	0.0232892	0.00295385			0	0		0.105511	0.032524	0.00441632
0.247223	0.0403516		0.262421	0.108186	0.00951377			0.372397	0.205749		0.0870742	0.023324	0.00295436			0.0208303	0.00796848		0.10567	0.0337474	0.00440187
0.300073	0.10806		0.262788	0.107806	0.0095799			0.306841	0.196258		0.0871651	0.0240642	0.00311607			0.157983	0.0717947		0.105829	0.0327966	0.00441472
0.273221	0.0488883		0.263157	0.109026	0.00937523			0.0761195	0		0.087254	0.0247473	0.00310154			0.341999	0.321805		0.105986	0.0317909	0.00426052
0.190011	0.0887303		0.2635	0.106897	0.00920321			0.22014	0.144854		0.0873462	0.0239037	0.00311945			0.0220524	0.00459292		0.106149	0.032576	0.00421303
0.556095	0.437512		0.263843	0.10723	0.00918626			0.25202	0.124402		0.087432	0.0248186	0.00315661			0.0584592	0.047002		0.106313	0.0339695	0.00426358
0.146109	0.0363692		0.264185	0.10857	0.00916609			0	0		0.0875178	0.0252931	0.00321338			0.452742	0.298695		0.106478	0.0322719	0.00413983
0.827326	0.505423		0.26452	0.106964	0.00910254			0.0745141	0.00498127		0.0876041	0.0262317	0.0032754			0.248792	0.114443		0.106645	0.0324337	0.00412442
0.232552	0.0660137		0.264849	0.111603	0.00924551			0.0848775	0.0376776		0.0876949	0.0264599	0.00332321			0.20699	0.0802907		0.106815	0.0317113	0.00400401
0.745974	0.347109		0.265182	0.109649	0.00940106			0.018943	0		0.0877816	0.0261168	0.00331825			0	0		0.106986	0.0319303	0.0039734
0.288186	0.0452169		0.265518	0.107322	0.00940827			0.105795	0.0177154		0.0878674	0.0249139	0.00328438			0.342035	0.200007		0.107158	0.0330745	0.00395043
0.175313	0.0467146		0.26586	0.107835	0.00950148			0.175436	0.0987471		0.0879514	0.0252503	0.00327332			0.0963901	0.0443067		0.107326	0.0322687	0.00398323
0.664194	0.520778		0.26621	0.109365	0.00934531			0.100652	0.0834039		0.0880402	0.025339	0.00326052			0.00470417	0.00217587		0.107491	0.0305326	0.003875
0.430222	0.183454		0.266575	0.111143	0.00909425			0	0		0.0881328	0.0253757	0.00325523			0.244514	0.199993		0.107663	0.0305326	0.003875
0.104151	0.0186201		0.266948	0.110724	0.00905331			0.188005	0.10968		0.0882242	0.0249552	0.00328461			0.179696	0.0306134		0.107841	0.0310185	0.00386212
0.56435	0.202577		0.267322	0.111106	0.00904			0.125403	0.0195408		0.0883166	0.0252055	0.00331307			0	0		0.108017	0.03148	0.00381375
0.583795	0.314507		0.267697	0.112846	0.0087697			0.106308	-0.00178361		0.0884096	0.0255889	0.0032757			0.000437999	0.000350399		0.108197	0.0308923	0.00377865
0.559464	0.101596		0.268056	0.114831	0.0089799			0.1775	0		0.0885021	0.0263501	0.00328751				0.394593		0.108375	0.0308534	0.00378492
0.051614	0.00236369		0.268407	0.114995	0.008987			0.284358	0.0800521		0.0885982	0.0273474	0.00327563				-0.000450464		0.108549	0.0295572	0.00371224
	0.00482808		0.268758	0.114617	0.00896851			0.262957	0.139874		0.0886967	0.0273194	0.00328005				0		0.108734	0.0294362	0.00372676
	0.112445		0.269095	0.117382	0.00894665			0.121233	0		0.0887941	0.0277618	0.00326362			-0.00598824	0		0.108925	0.0292691	0.00372645
	0		0.26943	0.115477	0.00882964			-0.00256656	0		0.0888967	0.0281505	0.00322063			0.112405	0.0378958		0.109118	0.0300458	0.00369885
	0.190864		0.269747	0.118327	0.00868088			0.189763	0.122693		0.0889973	0.0290126	0.00332671				0		0.109311	0.0298454	0.0037239
	0.0605666		0.270063	0.118909	0.00866883			0.104861	0		0.0890958	0.03024	0.00337299			0.324715	0.300129		0.109496	0.0298957	0.00371977
0.131372	0.0634763		0.270373	0.118153	0.00862442			0.145369	0.0182384		0.0891945	0.0310505	0.00335507			0	0.00110282		0.109692	0.0310867	0.00388277
0.549371	0.145384		0.270685	0.118266	0.0086003			0	0		0.0892915	0.0305203	0.00329942			0	0		0.109887	0.0307855	0.00389814
0.227415	0.0441123		0.270996	0.119686	0.00837388			0.266426	0.15734		0.0893886	0.0308325	0.00328726			0.174315	0.126824		0.110082	0.0314484	0.00396389
0.69693	0.539229		0.271317	0.117086	0.00843045			0.105243	0.0388381		0.0894874	0.0304388	0.00331086			0.080386	0.0370305		0.110277	0.0325584	0.00410807
0.625988	0.198827		0.271646	0.112709	0.0084657			0.0759123	0		0.0895871	0.0307404	0.00331841			0.226539	0.170032		0.11048	0.0310635	0.00399899
0.22074	0.0122534		0.271979	0.111105	0.00851729			0.194144	0.0662002		0.0896826	0.0310411	0.00333132			0	0		0.110692	0.0313203	0.00397661
0.065258	0.00192484		0.272331	0.110136	0.00855444			0.14841	0.0662253		0.0897745	0.0305301	0.00328561			0.0105433	0.00075739		0.1109	0.0295968	0.00373493
0.640093	0.178059		0.272679	0.110366	0.00852949			0.0807014	0.0221058		0.0898614	0.0308001	0.00325812			0	0		0.111111	0.0285868	0.0036889
0.199652	0.0453699		0.273028	0.112967	0.00843331			0	0		0.0899495	0.0318747	0.00331267			0.018143	0.00448657		0.111323	0.0282063	0.0037253
0.425463	0.0722148		0.273377	0.110428	0.00871237			0.295557	0.0694779		0.090039	0.0314763	0.00336555			0.290745	0.113903		0.111542	0.0286207	0.00376179
0.397612	0.206851		0.273731	0.109027	0.00887875			0.321178	0.152692		0.0901286	0.0314263	0.00337469			0.287448	0.131375		0.111758	0.0283817	0.00371802
0.177269	0.0120548		0.274079	0.108767	0.00885898			0.261321	0.0123721		0.0902218	0.0316671	0.00334762			0.683179	0.617208		0.111977	0.0283478	0.00371893
0.61784	0.0699536		0.274425	0.108853	0.00886746			0.228252	0.0464645		0.0903149	0.031385	0.00333825			0.0954358	0.0163412		0.112192	0.0284237	0.00372282
0.125941	0.0951422		0.274768	0.105654	0.00906609			0.17807	0.158679		0.0904092	0.0321528	0.00336593			0.0270756	0.0215367		0.112412	0.0273504	0.0036302
0.568304	0.0603806		0.275112	0.105716	0.00907645			0	0		0.0905034	0.032513	0.00344307			0	0		0.112628	0.0263986	0.00349127
0.565548	0.456247		0.275455	0.105046	0.00920502			0.0995228	0.0255858		0.0905988	0.0321634	0.00347955			0.106128	0.100039		0.112841	0.027258	0.00351861
0.689466	0.279759		0.275781	0.105299	0.00918931			0.139705	0.128464		0.0906938	0.0314354	0.00353714			0.0138831	0		0.113054	0.0284511	0.00373438
0.595455	0.166351		0.276115	0.107947	0.00898858			0.245414	0.121787		0.0907862	0.0321823	0.00348007			0.11851	0.0838431		0.113263	0.0301279	0.0038484
0.142559	0.0703139		0.276445	0.10563	0.00874308			0.139545	0.0519752		0.0908836	0.0314742	0.00335577			0	0		0.113475	0.0304155	0.00382903
0.574365	0.117003		0.276783	0.105087	0.00870778			0.0429838	0.0249989		0.0909815	0.032395	0.0033626			0	0		0.113694	0.0304054	0.00383064
0.059067	0.000754484		0.277127	0.104627	0.00864925			0.0626559	0.01076		0.0910784	0.032752	0.00331096			0.0488794	0.0210765		0.113913	0.0315548	0.00394441
0.1152	0.00105607		0.277476	0.107322	0.00871215			0.107649	0.0746819		0.0911739	0.0324092	0.00332366			0.326268	0.322622		0.114126	0.0310445	0.0039664
0.549896	0.122999		0.27784	0.107362	0.00871232			0.127246	0.050638		0.0912691	0.0327298	0.00328775			0.110482	0.0392549		0.114338	0.030864	0.00396018
0.50341	0.23014		0.2782	0.107418	0.00871995			0	0		0.0913641	0.0327997	0.00329299			5.01533e-05	0		0.114543	0.0292782	0.00387361
0.500195	0.202328		0.278557	0.105697	0.00893803			0.00838472	0		0.0914544	0.03396	0.0032614			0.0011169	0.0011169		0.114746	0.0297802	0.00383291
0.211449	0.0529102		0.278914	0.104724	0.00902847			0.24637	0.123235		0.091543	0.0340708	0.00328394			0.216137	0.149994		0.114952	0.0300899	0.00380253
0.545448	0.393446		0.279266	0.101356	0.00874223			0.0794539	0.00230767		0.0916319	0.0336198	0.0033466			0.103805	0.0569875		0.115172	0.0303474	0.00377558
0.402663	0.232194		0.27962	0.0982708	0.00857851			0	0		0.0917196	0.0330938	0.0034108			0	0		0.115389	0.0307416	0.00386087
0.0160228	0.0110385		0.279968	0.0996057	0.00842338			0.112935	0		0.0918024	0.0323399	0.00330483			0.0639154	0.0238596		0.115607	0.031822	0.00387404
	0		0.280313	0.101509	0.00846022			0.0750827	0.044179		0.0918855	0.0323222	0.00330423			0.232654	0.199805		0.115823	0.031462	0.00387575
0.593262	0.0834836		0.280657	0.104384	0.00886947			0.154384	0.048632		0.0919652	0.0323222	0.00330423			0.0391858	0.0293134		0.116033	0.0317949	0.00390361
0.456462	0.179103		0.281024	0.102534	0.00910974			0.0138309	0.00206988		0.0920459	0.0314189	0.00330966			0.442652	0.23852		0.116242	0.0320485	0.00396943
0.107667	0.0265226		0.2814	0.100427	0.00920141			0.412798	0.378174		0.0921267	0.0310651	0.00327567			0.00237791	0		0.116452	0.0322356	0.00394843
0.632676	0.153115		0.281779	0.0992503	0.00931538			0.0186678	0		0.0922075	0.0302965	0.00322823			0.133162	0.0721272		0.116661	0.0328063	0.00394507
0.0646297	0		0.282159	0.0981237	0.00903407			-0.00010532	0		0.0922845	0.0295529	0.00314533			0.639837	0.544048		0.116865	0.0330384	0.00396912
0.360098	0.0618315		0.282545	0.0997485	0.00891247			0.346811	0.218783		0.0923613	0.0291516	0.00319524			0.240946	0.0337466		0.117065	0.0329629	0.00397879
0.578114	0.230548		0.282931	0.10003	0.00888407			0	0		0.0924369	0.0298944	0.00314284			0	0		0.117267	0.0318187	0.00400094
0.0680999	0		0.283308	0.0979505	0.00862391			0.0609132	0.00156295		0.0925121	0.0298506	0.00314362			0.136983	0.0915734		0.11747	0.0329123	0.00399865
0.56711	0.160694		0.283694	0.0961037	0.00881191			0	0		0.0925829	0.0314074	0.00326976			0.139786	0.0652194		0.117671	0.0329123	0.00399865
0.267327	0.146729		0.28406	0.0942856	0.00901893			0.112153	0.0801065		0.0926504	0.0322572	0.00323031			0.0757948	0.0399059		0.117865	0.0329123	0.00399865
0.512166	0.188842		0.284416	0.0934581	0.00896377			0	0		0.0927206	0.0323031	0.00322229			0.250207	0.056472		0.118055	0.0329837	0.00400111
0.0548824	0		0.284779	0.0923877	0.00899942			0.049811	0		0.0927896	0.0321906	0.00321182			0.339907	0.31924		0.118247	0.0329611	0.00400231
0.170797	0.0736294		0.285139	0.0939617	0.00911946			0.133635	0.0120162		0.0928643	0.0326298	0.00320572				0		0.118434	0.0324091	0.00405512
0.481882	0.169933		0.285482	0.0923212	0.00883847			0	0		0.0929387	0.0322628	0.00319197				0		0.11862	0.0328244	0.00400838
0.497017	0.211899		0.285826	0.0895609	0.00897717			0.00982833	0		0.0930115	0.0318253	0.00317264			0.0978167	0.0675369		0.118809	0.032825	0.0040083
0.23057	0.0132172		0.28617	0.0871103	0.00910297			0.27361	0.234333		0.0930765	0.0330816	0.00317456				0		0.118986	0.0327331	0.00402255
0.218499	0.0229135		0.286533	0.0858375	0.00892036			0.390388	0.217749		0.0931415	0.034315	0.00340251				0.00579703		0.119158	0.0322227	0.00407328
0.740648	0.194286		0.286891	0.083926	0.00908113			0.18004	0.100876		0.0932016	0.0348124	0.00339646			0	0		0.119331	0.03146	0.00410487
0.687099	0.255219		0.287254	0.0809517	0.00902115			0.121096	0.0416092		0.0932651	0.033872	0.00332785			0	0		0.119505	0.0330746	0.00418678
0.570634	0.122676		0.287629	0.0785021	0.00911263			0.307336	0.202758		0.0933304	0.0343056	0.00344093				0.0234043		0.11968	0.0328274	0.00421438
0.472137	0.277463		0.288016	0.0760729	0.00918563			0.00210431	0		0.0933956	0.0335134	0.00347111				0		0.119842	0.0314852	0.00408202
0.131494	0.00278919		0.288405	0.0768395	0.00913995			0.0616537	0.0229748		0.0934627	0.0328436	0.00353079			0	0		0.120003	0.0321601	0.00407772
0.392262	0.0138768		0.2888	0.076099	0.00915121			0.153891	0.0753059		0.0935297	0.0328705	0.00353079			0.0774928	0.00989754		0.120171	0.0308243	0.00406497
0.553252	0.0760842		0.289193	0.0755363	0.00920808			0.160838	0.0560923		0.0935947	0.0332394	0.00350354			0	0		0.120335	0.0309701	0.00410736
0.563818	0.339147		0.289574	0.0806048	0.00976185			0.0140834	0		0.0936593	0.0328445	0.0035052			0.117821	0.0226216		0.120494	0.0307915	0.00413074
0.740719	0.248169		0.289952	0.0841454	0.0102286			0.136369	0.0673855		0.0937251	0.0328791	0.00350789			0.0504091	0.0220701		0.120645	0.0311634	0.00412871
0.668832	0.218181		0.290319	0.0848994	0.0102356			0.177092	0.085345		0.0937911	0.0325053	0.00352854			0.0684843	0.0353619		0.120797	0.0317618	0.0041209
0.310774	0.0240483		0.290695	0.0859425	0.010259			0.113173	0.0184172		0.0938563	0.0320835	0.00358121			-0.00148576	0		0.120946	0.0337541	0.0043994
0.436314	0.236075		0.291083	0.0827749	0.010273			0.00679837	0.0021798		0.0939204	0.0316332	0.00352101			0.0227895	0.00617688		0.121092	0.0337435	0.004401
0.336587	0.0609171		0.291485	0.0827439	0.010278			0.147355	0.0279114		0.0939835	0.0318226	0.00349126			0.254954	0.116953		0.121229	0.034501	0.00453845
0.738417	0.31794		0.291886	0.0840428	0.0102071			0.0506143	0.0421064		0.0940488	0.0318226	0.00349126			0.200367	0.133938		0.12137	0.0334073	0.00456406
0.186877	0.0571709		0.292288	0.0839155	0.0101948			0.0780872	0.000275009		0.0941104	0.0315529	0.00352168			0.421273	0.271503		0.121507	0.0332292	0.00457611
0.235008	0.0198803		0.292703	0.0833804	0.0101336			0.040912	0.0135478		0.0941724	0.0317711	0.00352636			0.139063	0.0659265		0.121645	0.033089	0.00457425
0.596305	0.210191		0.293126	0.0863768	0.0100733			0.0123646	0.00494688		0.0942315	0.0318271	0.00353493			0.0879859	0.0221005		0.121784	0.0329336	0.0045883
0.161293	0.107679		0.293546	0.0852522	0.00991831			0.104369	0.00569593		0.09429	0.0309251	0.00341233			0.0452279	0.0296519		0.121923	0.0344795	0.00481304
0.0537521	0.0329222		0.293967	0.0867084	0.00977664			0.255872	0.125835		0.0943484	0.0315862	0.00337724			0.0331805	0.00567846		0.122061	0.0343333	0.00480329
0.474174	0		0.294391	0.0887329	0.00997041			0.20466	0.0881532		0.0944078	0.0320253	0.00332151			0.00150445	0		0.122205	0.0334517	0.00467464
0.215935	0.032161		0.294812	0.0905531	0.0103181			0	0		0.0944723	0.0324129	0.00335661			0.265816	0.0579488		0.122355	0.0317856	0.0046045
0.13594	0		0.295258	0.0932197	0.0106792			0	0		0.0945343	0.0323879	0.00335502			0.351338	0.282772		0.122506	0.0316428	0.00461114
0.27169	0.0915073		0.295697	0.0935499	0.0107009			0	0		0.0945979	0.0321067	0.00332599			0.365777	0.110312		0.12265	0.0331421	0.0046448
0.0676624	0.00300072		0.296136	0.0945551	0.0108505			0.0225988	0.00964076		0.0946618	0.0317665	0.00337281			0.175758	0.0814166		0.122794	0.0317902	0.00457112
0.362407	0.150068		0.29657	0.0908898	0.010858			0.0566615	0.00308064		0.0947266	0.0326921	0.0034223			0.161051	0.0884031		0.122935	0.0321985	0.00454993
0.294425	0.0515062		0.296984	0.0937496	0.0113283			0.105118	0.0719646		0.0947907	0.0326072	0.00342854			0.0593243	0		0.123076	0.0320561	0.00455156
0.257422	0.164867		0.297399	0.0940895	0.0113783			0.185592	0.181305		0.0948553	0.033272	0.0035464			0.0849708	0.0440356		0.123219	0.0329231	0.00451287
0.644994	0.32644		0.29781	0.0952723	0.011258			0	0		0.0949232	0.0333398	0.00355668			0	0		0.123359	0.0341902	0.00465332
0.169303	0.00025769		0.298221	0.0958952	0.0112127			0.213583	0.0412615		0.0949908	0.0321672	0.00350689			0.0165606	0		0.123497	0.0338528	0.00468742
0.282189	0.00205368		0.29863	0.100168	0.0117045			0.0640863	0.0245431		0.0950572	0.0331904	0.00346437			0.0613503	0.0238783		0.123621	0.035303	0.00480524
0.309466	0.0865313		0.299036	0.102453	0.0117086			0.00451684	0		0.0951249	0.0335994	0.00340808			0.399727	0.311271		0.123752	0.0343222	0.00471463
0.27867	0.124546		0.299446	0.102974	0.0117034			0.0997139	0.0365787		0.0951937	0.0329107	0.00346321			0	0		0.123883	0.0348057	0.00479377
0.284231	0.119569		0.299852	0.101968	0.0116532			0	0		0.0952624	0.0325342	0.0034738			0	0		0.124015	0.0347844	0.004795
0.432536	0.289703		0.300264	0.0989934	0.0113341			0.0259317	0		0.0953315	0.0336316	0.0034372			0	0		0.124152	0.0344728	0.00477709
0.0121627	0.00620852		0.300651	0.100892	0.0111533			0	0		0.0953996	0.0338452	0.00341163			0.0673179	0.0549595		0.124286	0.0328534	0.00467799
0.315071	0.0412205		0.301026	0.105607	0.011526			0.235159	0.058795		0.0954673	0.0331618	0.0034631			0.136444	0.0105771		0.124422	0.0334569	0.00467001
0.274485	0.0997113		0.301402	0.107846	0.0114294			0.111867	0.0693196		0.0955342	0.0337964	0.00347686			0.161034	0.0694172		0.124561	0.0331574	0.00466365
0.278238	0.124375		0.301779	0.104502	0.0114711			0.0257925	0.0165425		0.0956	0.0352421	0.00372564			0	0		0.124703	0.033419	0.00470022
0.24279	0.0104868		0.302148	0.10285	0.0115832			0.144242	0.134055		0.0956656	0.0357084	0.0036643			0.00120847	0		0.124847	0.0339885	0.00466727
0.12508	0.0059226		0.302522	0.103992	0.0115593			0.169989	0.0549091		0.0957319	0.0354809	0.00366955			0.137555	0.121146		0.124989	0.0341969	0.00464088
0.16455	0		0.302898	0.103358	0.0115804			0.196874	0.147957		0.095799	0.0351832	0.00369719			0.00958346	0.00262075		0.12513	0.0332158	0.00463629
0.498884	0.306731		0.303253	0.105105	0.0114155			0.00233951	0		0.0958665	0.0335983	0.00362415			0.153772	0.0217228		0.125272	0.0349816	0.00471372
0.268577	0.10819		0.30361	0.109486	0.0114328			0.229299	0.130689		0.0959334	0.0333851	0.0036159			0.418485	0.318149		0.125418	0.0370459	0.00485108
0.221501	0.127945		0.303968	0.108777	0.0114635			0	0		0.0959968	0.0340601	0.00357337			0	0		0.125563	0.0386811	0.00514801
0.303562	0.127213		0.304337	0.110701	0.0114287			0.400549	0.36785		0.0960598	0.0341384	0.00357871			0.0132751	0.0100799		0.125711	0.0393845	0.00514939
0.786772	0.407197		0.304712	0.108003	0.0114788			0	0		0.0961172	0.0337783	0.00358231			0.0119053	0		0.125875	0.0406788	0.00510987
0.545115	0.120255		0.305086	0.107397	0.0114738			0.0270483	0.00786232		0.0961765	0.0332681	0.00363177			0.146325	0.111601		0.126042	0.041287	0.00509768
0.384717	0.125514		0.30546	0.107578	0.0114405			0.039213	0		0.0962345	0.0331718	0.0036359			0.000477295	0		0.126215	0.042003	0.00505272
0.446797	0.266173		0.305839	0.108825	0.0112776			0.0146741	-1.88839e-05		0.0962938	0.0334873	0.00370372			0.122924	0.0829377		0.126383	0.0426774	0.00498283
0.482816	0.294669		0.306209	0.110057	0.0113651			0.0263979	0		0.0963534	0.0317339	0.00352688			0.411033	0.378401		0.126554	0.0440084	0.00492763
0.119926	0.0326669		0.306588	0.111025	0.011214			0	0		0.0964148	0.0314746	0.00351653			0.0452506	0.00296947		0.126721	0.045769	0.00495382
0.573022	0.406001		0.306964	0.111509	0.0111414			0.0305464	0.0161813		0.0964726	0.0318192	0.00351617			0.294731	0.171288		0.126892	0.044568	0.00491535
0.138954	0.0571963		0.307403	0.111573	0.0111288			0.0167116	0.0177629		0.096529	0.0318966	0.00354223			0	0		0.127062	0.0456589	0.00485124
0.0972662	-0.000118844		0.307822	0.116168	0.0111634			0.149116	0.0485784		0.0965853	0.033111	0.00358057			0.118382	0.0537782		0.127237	0.0458178	0.00483576
0.142845	0		0.308242	0.115892	0.0111906			0.105454	0.00337703		0.0966401	0.0337145	0.00352099			0	0		0.127411	0.0452122	0.00486946
0.173791	0.000431413		0.308664	0.115387	0.0112615			0.00175772	0		0.0966969	0.0339703	0.00353002			0	0		0.127578	0.0455859	0.00481265
0.162034	0.0599879		0.309075	0.116737	0.0110988			0.274947	0.0701281		0.0967541	0.0337542	0.00354215			0	0		0.127746	0.0439984	0.00475677
0.136904	0		0.309489	0.1148	0.0107684			0.0588699	0		0.0968128	0.0333052	0.00359939			0.0783917	0.0430968		0.127912	0.0452805	0.00468702
0.73542	0.175234		0.309911	0.114457	0.0106952			0.123444	0.0160436		0.0968708	0.0323626	0.00364859			0.0519528	0.0161973		0.128079	0.0446113	0.00475213
0.114263	0		0.310333	0.116711	0.0109032			0.147556	0.0681811		0.0969281	0.0323846	0.00364637			0.00378247	0		0.128257	0.044251	0.00476704
0.224585	0.0507833		0.310744	0.114537	0.0110939			0.0651297	0.0153147		0.0969872	0.0330036	0.00358622			0.00966062	0		0.128436	0.0424533	0.00458301
0.229498	0.0238748		0.311146	0.116106	0.0108807			0	0		0.0970452	0.0328394	0.00357984			0.164985	0.0926048		0.128615	0.0438764	0.0045409
0.188844	0		0.311554	0.121094	0.0109424			0.00967158	0		0.0971034	0.03265	0.00360995			0	0		0.128792	0.0429598	0.00443053
0.0509632	0		0.311968	0.121612	0.0109231			0.182564	0.0913713		0.0971601	0.033501	0.00355272			0.265469	0.0497544		0.128962	0.0440045	0.00435297
0.103089	0.0471304		0.312384	0.119548	0.011088			0.32089	0.12298		0.0972214	0.0335182	0.00355001			0.00101577	0.00101024		0.129133	0.0439764	0.00435706
0.247761	0.136143		0.312798	0.118485	0.011124			0.219957	0.154615		0.0972821	0.0336748	0.00356003			0	0		0.129317	0.0456376	0.00457977
0.30748	0.253211		0.313206	0.116677	0.0111669			0.0293175	0		0.0973429	0.0325539	0.00356933			0.00810565	0.00310965		0.129499	0.0461249	0.00452545
0.593059	0.406275		0.313622	0.119363	0.0115259			0.203487	0.122007		0.0974071	0.0322651	0.00358198			0	0		0.129679	0.0446095	0.00436836
0.716361	0.61414		0.314048	0.122129	0.0116421			0.202901	0.0798813		0.0974726	0.0327322	0.00362991			0.044755	0.024063		0.12986	0.0448931	0.00438
0.0506226	-0.000768467		0.314485	0.124336	0.0120847			0	0		0.0975417	0.0339995	0.0037716			0	0		0.130034	0.0445352	0.00439319
0.19685	0.044115		0.314916	0.121077	0.0119413			0	0		0.0976087	0.0334388	0.00374422			0.0428578	0		0.130202	0.0471086	0.00461527
0.0400411	0		0.315321	0.11956	0.0117585			0	0		0.0976738	0.0330912	0.00374362			0.137039	0.0378646		0.130379	0.0473419	0.0045907
0.0809018	-8.61779e-05		0.315731	0.120286	0.0118016			0.0646157	0.0415065		0.0977363	0.0327606	0.00374196			0.000402317	0		0.130558	0.0467697	0.00455596
0.52451	0.0980017		0.316123	0.122649	0.0123426			0.137529	0.11251		0.0978017	0.0334753	0.00368537			0.181465	0.0254776		0.130737	0.0465502	0.00459626
0.0851602	0		0.316531	0.124096	0.0121322			0	0		0.097865	0.0336853	0.00372692			0.107168	0.0702647		0.130918	0.0471822	0.00459496
0	0		0.31696	0.121973	0.0118537			0.403335	0.33667		0.0979287	0.0336085	0.00373421			0	0		0.131101	0.0466826	0.00466851
0.172692	0.00153288		0.317389	0.12043	0.0117887			0.0366812	0		0.0979943	0.0325358	0.00361528			0	0		0.131284	0.046606	0.00466994
0.272761	0.0853338		0.317846	0.124181	0.0120412			0.192123	0.000842017		0.0980585	0.032837	0.0036764			0.328746	0.299285		0.13147	0.0448035	0.004675
0.148175	0.010448		0.318305	0.125331	0.0119926			0.125806	0		0.0981232	0.032624	0.00370851			0.19363	0.102696		0.131658	0.0454453	0.0045998
0.445554	0.349897		0.318766	0.123409	0.0116709			0.00701603	0.00115915		0.0981892	0.0319148	0.00370397			0	0		0.131848	0.0438623	0.00456102
0.109619	0		0.319222	0.124515	0.0117924			0.117383	0.0258498		0.0982552	0.0324415	0.00370815			0.0549204	0.0222047		0.132031	0.0434849	0.00459679
0.268861	0.16438		0.319687	0.126175	0.0118672			0.114779	0.0209519		0.0983207	0.0327942	0.00366669			0.33525	0.230699		0.132213	0.0435343	0.00460611
0.0224753	0		0.320158	0.1273	0.0118811			0.0844639	0.0373207		0.0983887	0.0336126	0.00369294			0.000432273	0		0.132398	0.0444069	0.00460039
0.353607	0.131007		0.320629	0.126464	0.0119687			0.027811	0		0.098457	0.0331371	0.00366761			0.119565	0.0331405		0.132581	0.045432	0.00469503
	-0.000220381		0.3211	0.125381	0.0120755			0.0441136	0.00462114		0.0985284	0.0344253	0.00379041			0	0		0.132765	0.0460422	0.00463329
	0		0.321601	0.121505	0.0117791			0.358561	0.3035		0.0986011	0.0346634	0.00375841			0.0231128	0		0.132945	0.0452203	0.00470856
	0.445493		0.322101	0.12034	0.0118024			0.00468487	0		0.0986737	0.0336522	0.00379342			0	0		0.133124	0.0449395	0.00473457
	0		0.322611	0.123691	0.0116701			0.136839	0.0176041		0.098748	0.0324889	0.00354179			0.000727159	0		0.133306	0.0451455	0.00476291
	0.053621		0.323127	0.124428	0.0115645			0.119872	0.0042812		0.098824	0.0330084	0.0035524			0	0		0.133484	0.0468752	0.00499369
	0		0.323636	0.125142	0.011581			0.0460554	0.0167176		0.0988995	0.0333952	0.00355736			0.0022589	0		0.133661	0.0471861	0.00495691
	0.160614		0.324149	0.12776	0.0116177			0.119089	0.105315		0.0989747	0.0334594	0.00354973			0.00388986	0		0.133839	0.0469812	0.00499219
-0.00900669	0		0.324665	0.130102	0.0117173			0.00336468	0		0.0990492	0.0341195	0.00349522			0.0379278	0.0399406		0.134019	0.045594	0.0049505
0.282846	0		0.325209	0.129563	0.0116461			0.255939	0.102311		0.0991269	0.03427	0.00349926			0.383957	0.284165		0.134196	0.044464	0.00480903
0.142129	0.0447843		0.325759	0.129345	0.011672			0.051977	0.026348		0.0992051	0.0336862	0.00353003			0	0		0.134372	0.0433537	0.00455962
0.485266	0.24717		0.326289	0.131262	0.011889			0.22405	0.0788846		0.0992845	0.032726	0.00358075			0	0		0.134543	0.0429641	0.00455226
0.172658	0.0680301		0.326812	0.134703	0.0117971			0.0258648	0		0.099363	0.0323495	0.00362076			0.0571709	0.00733756		0.134698	0.0430961	0.00456703
0.152702	0		0.327345	0.13276	0.01208			-9.73049e-05	0		0.099443	0.0324619	0.00360427			0.117825	0.0396391		0.134857	0.0424373	0.0045907
0.174335	0.0653482		0.327878	0.134738	0.011826			0.117505	0.0506709		0.0995224	0.0337342	0.00375869			0	0		0.135011	0.0422931	0.004592
0.0801555	0.00814191		0.328405	0.136484	0.0117496			0.0791752	0.0466589		0.099601	0.0321938	0.00368778			0.081938	0.0487063		0.135167	0.0429706	0.00461611
0.252601	0.0361747		0.328927	0.136956	0.0117943			0.134169	0.0613996		0.0996791	0.0333196	0.00370043			0	0		0.135325	0.0416396	0.00466895
0.00101236	0		0.329444	0.142175	0.0121439			0.210474	0.132351		0.099759	0.0331308	0.0037066			0.0832102	0.0082591		0.135483	0.0402906	0.00456271
0.146811	0.0319358		0.329992	0.144253	0.0119679			0.122772	0.0228274		0.0998424	0.0329606	0.00370399			0.192898	0.130029		0.135634	0.0411514	0.00457688
0	0		0.330472	0.14963	0.0118993			0.0695866	0.000905971		0.0999312	0.031693	0.00350275			0.107369	0.0761374		0.135784	0.0407775	0.0045635
0.147419	0.00470771		0.330977	0.149815	0.0119271			0.233747	0.138621		0.10002	0.0304237	0.0034612			0	0		0.135927	0.0402458	0.00462777
0.665832	0.161596		0.331489	0.154478	0.0120818			0.004562	0		0.100114	0.0301635	0.00346959			0	0		0.13607	0.041202	0.00462914
0.410673	0.150435		0.331998	0.153961	0.0122046			0.0886136	0.00640733		0.100206	0.0309756	0.00363779			0	0		0.136214	0.042195	0.00463708
0.401128	0.13187		0.332513	0.154844	0.0121328			0.0382763	0		0.100299	0.0317479	0.00366664			0.0270696	0.0189241		0.136354	0.0435139	0.00465721
0.193164	0.0767659		0.333029	0.152653	0.012315			0.183865	0.0802553		0.100391	0.0331036	0.00367769			0.0111757	0		0.136497	0.0439791	0.00472197
0.514359	0.123142		0.333537	0.154407	0.0126269			0.0425036	0.00552282		0.100487	0.0339971	0.00362167			0	0		0.136635	0.0452232	0.00467993
0.150521	0.0417754		0.334046	0.151186	0.0126921			0.185227	0.0761158		0.100584	0.0345765	0.00360571			0	0		0.136765	0.0457731	0.00466557
0.311198	0.120078		0.334556	0.155786	0.0125097			0.0709143	0.00143834		0.10068	0.0339598	0.00367052			0	0		0.136893	0.0475722	0.00482164
0	0		0.33507	0.155044	0.0126213			0.0665507	0.0527513		0.100779	0.034142	0.00367675			0	0		0.137024	0.0463869	0.00484409
0.171968	0.0382138		0.33557	0.152574	0.0124833			0.186024	0		0.100879	0.0346905	0.00361317			0.0895287	0.0270382		0.137156	0.0459915	0.00485923
0.235613	0.049242		0.336058	0.151806	0.0125545			0.106571	0.00951889		0.100978	0.0344421	0.00361068			0	0		0.137288	0.0462234	0.00487218
0.173602	0.0104864		0.336541	0.152744	0.0123967			0.128881	0.0380049		0.101076	0.0353759	0.00358343			0.00901436	0		0.137422	0.0487348	0.00515448
0.462919	0.330936		0.337023	0.152865	0.0123816			0.0450573	0		0.101179	0.0349536	0.00357639			0	0		0.137545	0.0476503	0.00497805
0.333055	0.0407791		0.337517	0.154913	0.0122347			0	0		0.101286	0.0348906	0.00358819			0	0		0.137666	0.0479424	0.0049693
0.159806	0.088853		0.33802	0.151469	0.0121181			0.0218726	0		0.10139	0.0355294	0.00358193			0.0679444	0.0085653		0.137789	0.0476502	0.00499924
0.118012	0.0784546		0.338518	0.152491	0.0122675			0.0352625	0		0.101491	0.0359095	0.00365927			0.00870464	0		0.13791	0.0464374	0.00508136
0.577543	0.107922		0.339004	0.149626	0.0119179			0.100909	0.049287		0.101588	0.0342031	0.00358617			0	0		0.138031	0.0459909	0.00513403
0.168382	0.0619653		0.339492	0.152515	0.0118598			0	0		0.101681	0.0336292	0.00364952			0.446564	0.208436		0.138152	0.0439369	0.00485808
0	0		0.339982	0.150736	0.011993			0	0		0.101774	0.0333607	0.00367246			0.0303136	0.0154268		0.138261	0.0436439	0.00488483
0.356152	0.180522		0.340468	0.147933	0.0122151			0.0676338	0		0.101867	0.0335884	0.00366968			0	0		0.138371	0.0429626	0.00492447
0.416319	0.0721622		0.340965	0.14618	0.011843			0.093811	0.0287419		0.101958	0.0335524	0.00366926			0.123734	0.0927334		0.138483	0.0435698	0.00485328
0.260166	0.145771		0.341443	0.147502	0.0117481			0	0		0.10205	0.0325925	0.00357352			0.0664968	0.065727		0.138589	0.0432309	0.00483854
0.320755	0.218307		0.341903	0.150072	0.0120239			0.0611592	0		0.102142	0.0324193	0.00359568			0	0		0.138694	0.0447506	0.00480663
0.279022	0.0305371		0.342361	0.152976	0.0121617			0.0896337	0		0.102232	0.0331292	0.00364049			0.0202529	0		0.138798	0.043942	0.00488878
0.522328	0.154747		0.342795	0.151067	0.0119822			0	0		0.10232	0.0323573	0.00353322			0.0502045	0.0255167		0.138912	0.0445446	0.00481482
0.0961505	0.00124057		0.343222	0.153504	0.0121359			0.107365	0.0254938		0.102408	0.033149	0.00347407			0.0916389	0.0550199		0.139021	0.0447918	0.00481069
0	0		0.343669	0.152657	0.0121372			0.142821	0.0211869		0.102494	0.0329441	0.003501			0.0161912	0.00597804		0.139131	0.0457859	0.00476893
0.391156	0.246925		0.344117	0.148575	0.0123944			0.0205291	0		0.102579	0.032042	0.00354419			0.0794712	0.038173		0.139241	0.0460125	0.00474241
0.244863	0.0827314		0.344556	0.144837	0.0126817			0	0		0.102665	0.031638	0.00359441			0.091806	0.0218598		0.139351	0.0442675	0.00475378
0	0		0.345005	0.143777	0.0126966			0.0432258	0.0558116		0.102747	0.0311864	0.00355121			0.019191	0.0150513		0.139461	0.0454971	0.00501158
0.125781	0.00550582		0.345451	0.146311	0.0125452			0.157012	0.064511		0.102831	0.0315695	0.00357161			0.0181804	0.00224515		0.139587	0.0439639	0.00495813
0.406425	0.170384		0.345898	0.14894	0.0123681			0.00941601	0.00994107		0.102911	0.0299014	0.00346551			0	0		0.139713	0.0438102	0.00496437
0.188898	0		0.346317	0.149777	0.0122889			0.00294795	0		0.102991	0.0308406	0.00351355			0.0107221	0.000968872		0.139842	0.0458244	0.00504375
0.0649385	0.0263178		0.346731	0.151783	0.0122208			0.105687	0.0248195		0.103071	0.0311119	0.00347915			0.00254579	0.00254579		0.139968	0.0466712	0.00501474
0	0		0.347173	0.150272	0.0122352			-0.00280548	-0.000455669		0.10315	0.0316297	0.0035526			0.169482	0.137859		0.140089	0.0457509	0.00496588
0.15344	0.00462143		0.347617	0.151188	0.0121325			0.104726	0.0160367		0.103227	0.0318558	0.0035826			0.0140116	0		0.140215	0.0442907	0.00472214
0.454626	0.203203		0.348068	0.150352	0.0121548			0.0461522	0.0176511		0.103304	0.0312923	0.00358439			0.0059249	0		0.140345	0.0440577	0.00474629
0.0227405	0		0.348515	0.147615	0.0122352			0.00537841	0		0.103381	0.0310055	0.00362334			0	0		0.14048	0.0442429	0.0047147
0.195124	0.122395		0.348968	0.147878	0.0122662			0.240828	0.129938		0.103458	0.0303336	0.00366634			0	0		0.14061	0.0456027	0.00476156
0.411849	0.239573		0.349392	0.145272	0.0123509			0.110655	0.00305711		0.103533	0.0301649	0.00365873			0.0228562	0		0.140747	0.0483037	0.0054855
0.038985	0.0139987		0.349818	0.148939	0.0123556			0.104471	0.00167486		0.103607	0.0303453	0.00364316			0	0		0.140885	0.0484669	0.00549969
0.252542	0.0392953		0.350274	0.146176	0.0122321			0.200134	0.212445		0.10368	0.0316091	0.00364753			0	0		0.141023	0.0479209	0.00554853
0	0		0.350731	0.145107	0.0121765			0.0963939	0.0421133		0.103754	0.0331888	0.00374755			0.0602475	0.0306987		0.14116	0.0466109	0.0055903
0.306155	0.136078		0.351176	0.145547	0.0120769				0		0.103826	0.034443	0.00379366			0.418513	0.240234		0.141311	0.0465783	0.00559376
0.323709	0.0258872		0.351626	0.143402	0.0123994			0.113659	0		0.103899	0.0335026	0.00364233			0	0		0.141462	0.0463371	0.00560762
0.302891	0.129067		0.352088	0.141626	0.0124952			0.0917292	0.0698717		0.103973	0.0342224	0.00358944			0.0521093	0.0217539		0.141613	0.0472171	0.00574314
0.192297	0		0.352557	0.138728	0.0125396			0.0814441	0.00115947		0.104048	0.0336939	0.00354175			0.0315856	0.00110429		0.14176	0.0481409	0.00566186
0.12674	0		0.35302	0.136963	0.0121682			0.0141547	0.000161418		0.104121	0.0333101	0.00358687			0.0717139	0.0484489		0.141908	0.0494637	0.00570614
0.487495	0.261962		0.353457	0.140138	0.0126178			0.215159	0.103328		0.104194	0.0327863	0.00363003			0	0		0.14206	0.0482274	0.00576696
0.147422	0.0159441		0.353926	0.137295	0.0123196			0.0440486	0.0246502		0.104262	0.0327094	0.00363263			0.0101269	0		0.142212	0.0476237	0.0058167
0.18939	0		0.354371	0.134284	0.0121637			0	0		0.104332	0.0326153	0.0036485			0.205288	0.202451		0.142368	0.0492614	0.00577345
0.347832	0.0727518		0.3548	0.129833	0.0118235			0	0		0.104397	0.0326034	0.00364948			0	0		0.142524	0.0497906	0.00582682
0.183808	0.0203857		0.355226	0.13418	0.0116472			0.322068	0.213026		0.10446	0.0311894	0.0034903			0.124338	0.0928005		0.142683	0.0490877	0.00582355
0.408713	0.0560516		0.355662	0.132661	0.0117623			0.00328794	-0.000516405		0.104523	0.0302811	0.00346946			0.32779	0.312391		0.142844	0.0484237	0.00579101
0.0864074	0		0.356099	0.133743	0.0116548			0.0757823	0.0020859		0.104585	0.0299476	0.00341144			0.00740613	0		0.143006	0.0469148	0.0057805
0.119768	0.0374359		0.356534	0.131772	0.0112186			0.0815832	0		0.104643	0.0296817	0.00339835			0.00074857	0		0.143172	0.04644	0.00576477
0.107901	0.0237608		0.357	0.135715	0.0113933			0.309306	0.0889394		0.104701	0.0288038	0.0034366			0.406401	0.167113		0.143335	0.0469459	0.00579909
0.288866	0.235259		0.357483	0.132536	0.011219			0.132728	0.0613488		0.104762	0.0305363	0.00357534			0	0		0.143501	0.0460234	0.00566021
0.263409	0.0249129		0.357973	0.132697	0.0111943			0	0		0.104821	0.0311775	0.00368326			0.348886	0.322359		0.143672	0.0458605	0.00568199
0	0		0.358478	0.13454	0.0113243			0.000968351	0.0202391		0.104878	0.0318672	0.00373315			0.163766	0.127479		0.143857	0.0453197	0.00574363
0.0681397	0.000112208		0.358985	0.138576	0.0116139			0.00478848	0.0123901		0.104934	0.0316122	0.00374427			0.156042	0.133291		0.144051	0.0456919	0.00578188
	0		0.359511	0.139094	0.0115654			0.207295	0.137906		0.104988	0.0314822	0.00373127			0	0		0.14425	0.044797	0.00555551
	0.0549295		0.36003	0.141023	0.0115254			0.0170034	0		0.105037	0.0309315	0.00378343			0.00634188	0		0.144447	0.0435676	0.00561592
	0.100924		0.360538	0.144358	0.0121157			0.0422452	0		0.105081	0.030886	0.00379117			0.504363	0.406958		0.144648	0.0426116	0.00568219
	0		0.361042	0.144352	0.0121164			0.125679	0.0181516		0.105126	0.0302273	0.00378252			0.00793004	0		0.144855	0.0448282	0.00589446
0.265909	0.0361118		0.361551	0.139678	0.0120691			0.151341	0.025911		0.105171	0.0291142	0.00363667			0.00375601	0		0.145062	0.0463884	0.00585868
	0		0.36206	0.138378	0.0121125			0	0		0.105217	0.0293364	0.00360704			0.0853009	0.0736745		0.14527	0.048109	0.00586642
	0		0.362567	0.137242	0.0120254			0	0		0.105266	0.0301952	0.0035665			0.111185	0.0472073		0.145482	0.0482559	0.00585721
	0		0.363078	0.138536	0.0119325			0.240687	0.204448		0.105314	0.0301564	0.00357087			0	0		0.145733	0.0481632	0.00586878
	0.0634803		0.363588	0.140754	0.0117339			0	0		0.105364	0.0303084	0.00358001			0	0		0.145983	0.0493419	0.00584004
	0		0.364087	0.139641	0.0116168			0	0		0.105416	0.0306887	0.00360979			0	0		0.146234	0.0496817	0.00582737
	0.000414584		0.364596	0.140941	0.0116867			0.290456	0.00112657		0.105469	0.0312127	0.00363611			0	0		0.146492	0.049211	0.00585361
	0		0.365103	0.135516	0.0116708			0.148836	0.0826041		0.105521	0.0324968	0.0036787			0	0		0.14675	0.0487084	0.00582639
0.239364	0.0311579		0.365613	0.136623	0.0119461			0.294664	0.275985		0.105573	0.0318245	0.00363087			0.1433	0.0149162		0.147013	0.0494868	0.00574502
0.217642	0.112956		0.366142	0.134736	0.0120199			0.017466	0		0.105625	0.0315804	0.00363078			0	0		0.147269	0.0510938	0.00585816
0.0100772	-0.00380523		0.366682	0.132876	0.0117962			0.024778	0.0192172		0.105679	0.0324818	0.00378081			0.0597951	0.019132		0.147524	0.050282	0.00592588
0	0		0.367212	0.131397	0.0118932			0	0		0.105738	0.0328825	0.00374342			0	0		0.147784	0.0495539	0.0059455
0.130563	0.0486376		0.367761	0.132907	0.0116744			0.051638	0.00601331		0.105797	0.0332465	0.00369892			0	0		0.148047	0.0506511	0.00595164
0	0		0.36833	0.132997	0.0116548			0.0340542	0.003657		0.105858	0.0332465	0.00369892			0.0594859	0.0409105		0.148315	0.0527028	0.00594893
0.269378	0.094755		0.36889	0.134422	0.0116822			0.0288512	0		0.105919	0.0333098	0.00370073			0.00373779	0		0.148577	0.0501871	0.0058493
0.425002	0.20158		0.369443	0.133616	0.0116579			0.0796984	0.0115928		0.105979	0.0337985	0.00377783			0.00313239	0.00267865		0.148826	0.0507826	0.00580617
0	0		0.369996	0.136628	0.0122362			0.0341026	0		0.106038	0.034464	0.00371441			0.00539771	0		0.14908	0.0528449	0.00601915
0	0		0.370547	0.136776	0.0122313			0	0		0.106097	0.0336253	0.00367929			0.0259105	0.00368248		0.149334	0.0522191	0.00594086
0.0955384	0		0.3711	0.133468	0.0124355			0.239937	0.230419		0.106158	0.0340252	0.00366197			0	0		0.149594	0.0515773	0.00596061
0.113853	0.0169022		0.371613	0.134087	0.0124246			0.066131	0		0.106218	0.0333621	0.00359302			0	0		0.149855	0.0530198	0.00605834
0.313506	0.0971739		0.372132	0.134463	0.0124134			0.248912	0.031096		0.10628	0.0328699	0.00355035			0	0		0.150117	0.0529408	0.00606015
0.0818125	0.0429784		0.3727	0.133438	0.01249			-0.00288222	-0.00325479		0.106343	0.0325313	0.00359721			0.306242	0.269465		0.15038	0.053591	0.00601024
0.382925	0.180365		0.373285	0.132688	0.0125983			0.00647744	0		0.106406	0.0331118	0.0035364			0	0		0.150636	0.0561046	0.00615577
0	0		0.373876	0.132706	0.0126011			0.0558112	0		0.10647	0.033208	0.00352063			0	0		0.150892	0.0550734	0.00613677
0.375268	0.0869451		0.37447	0.134277	0.0125184			0.1153	0.0355695		0.106534	0.0339595	0.00360384			0.0286457	0.00278412		0.151147	0.0536498	0.00568551
0.0797202	0		0.375057	0.132468	0.0123373			0.265799	0.205566		0.106601	0.0343927	0.00359396			0.104471	0.0338727		0.151403	0.0522633	0.00574368
0.324356	0.059441		0.375614	0.133438	0.012332			0.269295	0.211663		0.106667	0.033251	0.00358861			0	0		0.151658	0.0522986	0.00573853
0.00102215	0		0.37618	0.131951	0.0123806			0.353113	0.211877		0.106732	0.033044	0.00353519			0	0		0.151919	0.0536182	0.00567172
0.132615	0.0893647		0.376748	0.134916	0.012197			0.0492066	0.0102488		0.106798	0.0321763	0.00344558			0	0		0.152159	0.0548408	0.0056406
0.0172667	0		0.377313	0.138804	0.0119409			0	0		0.106863	0.0329249	0.00355875			0.138789	0.0675975		0.152396	0.0547773	0.00564789
0.444484	0.338858		0.377869	0.142439	0.0120364			0.00176787	0.00135072		0.106928	0.0323733	0.00358272			0.472708	0.385838		0.152636	0.0533525	0.00553391
0.128159	0.0101008		0.378434	0.145611	0.0120022			0.0390639	0.00340003		0.106993	0.0316731	0.00363425			0.20056	0.148796		0.152878	0.0524288	0.0056345
0.105928	0.00210066		0.378999	0.141468	0.0121846			0.189461	0.0911813		0.107058	0.0323978	0.0035911			0.409071	0.188106		0.153124	0.0522541	0.00561264
0.0784847	0		0.379583	0.138694	0.0117373			0.134657	0.0985956		0.10712	0.0326005	0.00356562			0.14688	0.0818853		0.153368	0.0521719	0.00562761
0.172955	0		0.380144	0.136103	0.0120504			0.054548	0		0.107181	0.0330926	0.00357765			-0.00202435	0		0.153618	0.0529923	0.00555989
0.133348	0		0.380751	0.140369	0.0124761			0.0339266	0.00102945		0.107244	0.0338172	0.00351455			0.14355	0.0589707		0.153876	0.051798	0.0055615
0	0		0.381371	0.143192	0.0124507			0.0149885	0.00432615		0.107307	0.0353996	0.003717			0	0		0.154135	0.0503465	0.00553985
0.146323	0.00660593		0.382012	0.140066	0.012463			0.0412023	0.0201756		0.107371	0.035144	0.00375249			0	0		0.154395	0.0519026	0.00565878
0.141122	0.0100003		0.382641	0.142157	0.0123362			0.0237214	-0.00148089		0.107435	0.0361529	0.00376078			0.255795	0.183874		0.15466	0.0510951	0.00573279
0.183568	0.0717034		0.38329	0.143485	0.0123223			0.0897116	0.0597316		0.1075	0.0355337	0.00376149			0.0329666	0.00914798		0.154925	0.0516377	0.00568258
0	0		0.38395	0.143499	0.0123238			0.0599892	0.0107037		0.107565	0.0358265	0.00376628			0.0306976	0		0.155191	0.0507542	0.0057742
0.181426	0.00293453		0.384571	0.142254	0.0121517			0.00788942	0.0079164		0.107629	0.0364422	0.00369643			0.00101484	-0.000914661		0.155458	0.0506291	0.00576326
0.179295	0.0199629		0.385178	0.143191	0.0120977			0.139117	0		0.107689	0.0360642	0.00360978			0.011848	0		0.155722	0.0507037	0.00576772
0.0163258	0		0.385773	0.147391	0.0121827			0.0142673	0.0154544		0.107749	0.0362555	0.00365858			0.359382	0.346732		0.155977	0.0523774	0.00573814
0.457602	0.195178		0.386362	0.149615	0.0126424			0	0		0.107814	0.0365402	0.00371005			0	0		0.156222	0.0552634	0.0059249
0.178055	0		0.386954	0.148704	0.0124857			0.0258796	0.0133914		0.107877	0.0364879	0.00371592			0	0		0.156467	0.0541069	0.00592398
0.205824	0.0260634		0.387536	0.150575	0.0124729			0.0572068	0.0484727		0.107942	0.0366913	0.00373277			0	0		0.156705	0.0532428	0.0058706
0	0		0.388126	0.148608	0.0125442			0.0836246	0.00450174		0.108011	0.0375403	0.00365826			0.243182	0.185531		0.156941	0.0544595	0.00577063
0.293893	0.10255		0.388718	0.143569	0.0120719			0.0298522	0.000929569		0.10808	0.038075	0.00357919			0.11759	0.0560744		0.157174	0.0557288	0.00566479
0.00359548	0		0.389307	0.14439	0.0120211			0	0		0.10815	0.0377445	0.00363463			0.0436538	0.0145063		0.157406	0.053219	0.00558212
0.0299442	0		0.38992	0.147175	0.0118065			0.0433396	0.0041243		0.108222	0.0380169	0.00362635			0.0430981	0.0109988		0.157646	0.0527584	0.00555933
0.348346	0.0800926		0.390543	0.149937	0.011841			0.294749	0.213773		0.108296	0.0382981	0.00359453			0.23115	0.196659		0.157891	0.0528829	0.00557843
0.021482	0		0.391196	0.147963	0.0119882			0.00523265	0		0.108367	0.0381186	0.00359428			0	0		0.158134	0.0531692	0.00556582
0.139105	0.0549675		0.391845	0.151908	0.0124936			0.00165999	0		0.108437	0.0380015	0.00361514			0.0597401	0.0452437		0.158338	0.0530995	0.00557727
0.351953	0.252256		0.392495	0.152003	0.0124926			0.102278	0.00491228		0.108508	0.0384935	0.0036665			0.180572	0.114074		0.158547	0.0542245	0.0057623
0.000572784	0		0.393177	0.151559	0.0124855			0.0218949	0		0.108579	0.0378723	0.0036662			0.00701864	0		0.158762	0.0534819	0.00582787
0.168613	0.0160805		0.393873	0.152281	0.0125674			0.00807661	0		0.108649	0.0380805	0.00368953			0	0		0.158974	0.0549459	0.00584889
0.0910522	0.0100549		0.39458	0.158489	0.0126084			0.239543	0.224087		0.108722	0.0367781	0.00369016			0.323483	0.0429648		0.159186	0.0566107	0.00606414
0.112667	0		0.395356	0.152655	0.0125498			0.0224829	0		0.108795	0.0362774	0.00374773			0	0		0.1594	0.0576844	0.00609519
0	0		0.396107	0.152787	0.0125318			0.0628821	0.000129943		0.108872	0.0362577	0.00374892			0	0		0.15961	0.0562987	0.00600712
0.0861957	0		0.396856	0.149638	0.0128981			0.225859	0.0527688		0.108947	0.0351881	0.00361658			0	0		0.159824	0.0562604	0.00601374
0.0839419	0.00302208		0.397608	0.150806	0.0127794			0.0432781	0.00783307		0.109017	0.0359764	0.00365912			0	0		0.160052	0.0558888	0.00606584
0	0		0.398342	0.149849	0.0129133			0.0142016	0		0.109088	0.0368635	0.00368689			0.00200846	0		0.160275	0.0558865	0.00606566
0.00270077	0		0.399051	0.151507	0.0126519			0.00111747	0		0.109159	0.0368216	0.00369565			4.88209e-05	0		0.160493	0.0539244	0.00607475
0.203918	0.00112867		0.399769	0.151637	0.0126586			0.275597	0.0195986		0.109234	0.0364798	0.00370539			0	0		0.16072	0.0566389	0.00618841
0.0574283	0		0.400487	0.149778	0.0128549			0.0158586	0		0.109308	0.0349896	0.00369146			0.188401	0.115719		0.160943	0.0581786	0.00631794
0.191804	0.0142901		0.401233	0.146069	0.0123615			0.169793	0.0945938		0.109385	0.0352281	0.0036969			0.00999065	0		0.161162	0.0561231	0.0061514
0.168771	0		0.401976	0.145533	0.0123957			0.0394092	0.0152402		0.109461	0.0350198	0.00371944			0	0		0.161382	0.0570445	0.0062725
0	0		0.402724	0.147873	0.0121109			0.181226	0.0873046		0.109538	0.0354129	0.00374232			0.0626327	0.0532184		0.161602	0.0583364	0.00627874
0	0		0.403499	0.15051	0.0123539			-0.000452193	0		0.109615	0.0348854	0.00377879			0.165093	0.0411951		0.161823	0.0563075	0.00627699
0.0935735	0		0.404271	0.151342	0.0123476			0.168406	0.0603525		0.109693	0.0348329	0.00377884			0	0		0.162046	0.0572847	0.00631445
0	0		0.405019	0.154119	0.0122528			0.00829709	0		0.10977	0.0349843	0.00375329			0	0		0.162264	0.0573486	0.00631261
0.0974379	0.0469267		0.40575	0.156919	0.0119696			0.0952348	0.0224504		0.109847	0.0357903	0.00381322			0.00930204	0.0055311		0.162483	0.0559012	0.00611226
0.243456	0.0122773		0.406468	0.153847	0.0120029			0.104283	0.0347801		0.109925	0.0370768	0.00383374			0.263126	0.261688		0.162706	0.0568667	0.00612228
0.236781	0.0699719		0.407186	0.157311	0.0124163			0.168326	0.0575457		0.110003	0.0368611	0.0037999			0	0		0.162932	0.0547028	0.00611718
0.194921	0.0414397		0.40791	0.158153	0.0124335			0.0131921	0.000870069		0.11008	0.0361992	0.00384267			0.00061265	0		0.163157	0.0556682	0.00603774
0.187118	0.0463453		0.408661	0.157351	0.012465			0.01558	0.00491092		0.110158	0.0374772	0.00385092			0	0		0.163381	0.0573618	0.00602581
0.163895	0.0394569		0.409452	0.159505	0.0123629			0.0306136	0.0133944		0.110234	0.0376191	0.00388014			0.232913	0.114784		0.1636	0.0570592	0.00601861
0.164017	0.0148481		0.410249	0.156937	0.0125821			0.197366	0.182786		0.110312	0.0371036	0.00393845			0.0242827	0		0.163823	0.0566706	0.00600389
0.0774351	0		0.411049	0.153593	0.0128172			0	0		0.110389	0.0356823	0.00389934				0		0.164048	0.0584078	0.00604726
0.0696662	0.00570886		0.411857	0.15485	0.0130633			0.0717373	0.0444703		0.110466	0.0363288	0.00387017				0		0.164271	0.0603578	0.00623982
0.108349	0.064293		0.412656	0.154283	0.0130206			0.0463731	0.0402108		0.110542	0.0369567	0.00380526			0.0996819	0.0327089		0.1645	0.060449	0.00622247
0.243459	0.000881681		0.413462	0.1598	0.0129751			0.0891327	0.0263018		0.110617	0.0372446	0.00382022			0.358043	0.268185		0.164725	0.0601281	0.00620756
0.109705	0.0109571		0.414269	0.16467	0.0138975			0	0		0.110692	0.0369382	0.00386778			0.080994	0.0215758		0.164949	0.0609227	0.00610042
0.00375661	0		0.415058	0.169734	0.013609			0.213681	0.0265006		0.110768	0.0370258	0.00387454			0.0864805	0.0428964		0.16517	0.060831	0.00610431
0.296985	0.00189613		0.415802	0.165057	0.0134641			0.178464	0.0957478		0.110841	0.0362971	0.0039447			0.309817	0.29967		0.16539	0.0627916	0.00616544
0.146703	0.0581477		0.41653	0.163543	0.0134534			0.171218	0.115925		0.110917	0.0353097	0.00375444			0.0189984	0.0101389		0.165613	0.0639276	0.00610453
0.0626975	0		0.417262	0.164318	0.0133548			0.159319	0.100783		0.110993	0.0366839	0.003768			0.103531	0.0136031		0.165831	0.0640541	0.00612572
0.205613	0.0452056		0.417999	0.167495	0.0136905			0.0546979	0.000666224		0.11107	0.0354362	0.00380076			0.00023493	0.000300171		0.166045	0.064008	0.00613483
0.659202	0.272209		0.41872	0.168823	0.0137591			0.0109666	0		0.111147	0.035947	0.00379316			0.00978824	0.0127276		0.166257	0.063227	0.00624834
0.120412	0		0.419468	0.170151	0.0139			0.18583	0.0695392		0.111225	0.0361328	0.00380775			0	0		0.166465	0.0641993	0.00612192
0.358745	0.106719		0.420216	0.168485	0.0139399			0.206814	0.0101253		0.111304	0.03637	0.00380834			0.0556965	0.0193877		0.166673	0.0648751	0.00617724
			0.420977	0.167725	0.0140013			0.0384096	-0.00135522		0.111384	0.0350132	0.0038212			0	0		0.166887	0.0661645	0.00632929
0.264669	0.031272		0.42174	0.167425	0.0139631			0	0		0.111463	0.0336539	0.00368771			0	0		0.1671	0.0656163	0.0063137
0.209504	0.0805733		0.422537	0.16516	0.0136047			0	0		0.111538	0.0328781	0.00358546			0.0461654	0.00162698		0.167311	0.0640653	0.0061055
0.537386	0.223341		0.423356	0.162898	0.0135651			0	0		0.111613	0.0331873	0.00356687			0.235197	0.227329		0.16752	0.0648691	0.00605595
0.000613782	0		0.424167	0.161666	0.0135667			0	0		0.111688	0.0323758	0.00354958			0.0503378	0.0290571		0.16773	0.0654144	0.00605304
			0.424978	0.163231	0.01346			0.054089	0.0352964		0.111758	0.0320093	0.00354727			0.0283313	0		0.167941	0.0652356	0.00605844
0.0172602	0		0.425786	0.168475	0.0137891			0.194498	0.148609		0.111829	0.0327498	0.00359416			0	0		0.168156	0.0665221	0.006186
0	0		0.426602	0.172913	0.0142304			0	0		0.111902	0.0331233	0.00354376			0	0		0.16837	0.0677066	0.00604089
0.216501	0.0592277		0.427388	0.171827	0.0142756			0.0811925	0		0.11197	0.0331466	0.00354466			0	0		0.168576	0.066607	0.0061865
0.0244544	0		0.428165	0.171578	0.0142589			0.405518	0.322384		0.112038	0.0327689	0.00358194			0.284705	0.11743		0.168775	0.0670578	0.00624897
0.0216018	0		0.428912	0.178317	0.0147296			0.231123	0.0797223		0.112107	0.0334117	0.00364348			0	0		0.168975	0.0674174	0.00623711
0.32269	0.249922		0.429671	0.177133	0.0145345			0.594567	0.393269		0.112178	0.0333385	0.0036564				0		0.169176	0.0673677	0.00624719
0.739566	0.364919		0.430435	0.17693	0.0145443			0.48282	0.246392		0.112249	0.0321139	0.00361635				0		0.169367	0.0648483	0.00626047
0.518847	0.242112		0.431197	0.17868	0.0145844			0.409072	0.252712		0.112318	0.0316591	0.00366863			0.208264	0.100199		0.16955	0.0647372	0.00628122
0.588868	0.315597		0.431943	0.176489	0.0145623			0.328017	0.129334		0.112388	0.03115	0.00361371			0	0		0.16973	0.0635205	0.00627973
0.563235	0.28437		0.43268	0.171992	0.0143847			0.181564	0.0581388		0.112457	0.0312414	0.00360124			0.168911	0.0548164		0.169917	0.0608929	0.00621759
0.092809	0.00705484		0.43337	0.176291	0.0140719			0.474098	0.240727		0.112529	0.0313128	0.00359053			0.204429	0.0702113		0.170095	0.0591091	0.00628741
0.335044	0.0712437		0.434063	0.179514	0.0139537			0.108335	0.0730126		0.112596	0.0315251	0.0035888			0.345449	0.28543		0.170278	0.0583128	0.00638341
0.296263	0.0170241		0.434818	0.183578	0.0134702			0.642669	0.210023		0.112665	0.0324728	0.00371071			0.128633	0.0346616		0.170458	0.0607614	0.00643077
0.100643	0		0.435592	0.184851	0.0133988			0.208352	0.0966759		0.112735	0.0311747	0.00370621			0	0		0.170627	0.0619743	0.00633088
0.65647	0.12423		0.436366	0.185324	0.0133012			0.119989	0.071718		0.112805	0.0304097	0.00364541			0.196603	0.17463		0.170797	0.0630805	0.00648654
0.592441	0.0522279		0.437143	0.185213	0.0133173			0.441351	0.260909		0.112875	0.032073	0.00372142			0.0009631	0		0.170966	0.0649242	0.00640811
0.610648	0.261465		0.437903	0.184362	0.0133424			0.331887	0.22921		0.112944	0.0320333	0.00372363			0	0.00283133		0.171128	0.0630585	0.00625726
0.666605	0.306298		0.438677	0.187501	0.0130057			0.739009	0.536431		0.113013	0.033127	0.00369316			0.00268929	0		0.171301	0.0625578	0.00618109
0.616767	0.475866		0.439469	0.1855	0.0133135			0.285663	0.198315		0.11308	0.0332219	0.0037007			0	0		0.171474	0.0624514	0.00619325
0.394444	0.00220049		0.440256	0.187856	0.0131896			0.617746	0.524704		0.113148	0.0337279	0.00367108			0.0272588	0.00350141		0.171645	0.0616873	0.00609567
0	0		0.441045	0.187439	0.0132321			0.423856	0.23748		0.113213	0.0329133	0.00366202			0.139283	0.0873647		0.171811	0.0604652	0.0060963
0.556151	0.355185		0.441817	0.188619	0.0134341			0.200158	0.109389		0.113278	0.0342592	0.00373104			0.17132	0.0486139		0.171975	0.0614249	0.00599886
0.514256	0.189907		0.442592	0.186656	0.0136401			0.452141	0.250215		0.113341	0.0343526	0.00373174			0.0219889	0.00440844		0.172139	0.06071	0.00596444
0	0		0.44334	0.184099	0.0138215			0.303652	0.155576		0.113403	0.035143	0.00369955			0.407935	0.212096		0.172306	0.0611811	0.00596579
0.531736	0.236421		0.444095	0.18242	0.0139687			0.35219	0.217022		0.11347	0.0339499	0.00366686			0.331601	0.164711		0.172476	0.0619499	0.00601876
0.637217	0.540331		0.444844	0.187594	0.0140934			0.136578	0.0721224		0.113536	0.0335113	0.00360063			0	0		0.172663	0.0603772	0.00610795
0.725439	0.359643		0.445622	0.183112	0.013988			0.254551	0.130829		0.113601	0.0330045	0.00355732			0	0		0.172853	0.0620972	0.00601622
0.352441	0.250476		0.4464	0.181358	0.014077			0.249262	0.147151		0.113669	0.0335835	0.00352081			0.0366141	0.0147713		0.173044	0.0634784	0.0061394
0.210979	0.0347998		0.447153	0.181398	0.0140731			0.368257	0.200958		0.113739	0.0334506	0.00349518			0	0		0.173235	0.0622792	0.00612378
0.590265	0.119259		0.447922	0.179681	0.0141724			0.351626	0.183729		0.113811	0.0324967	0.00336299			0.203556	0.133499		0.173426	0.0638794	0.00630035
0.375887	0.0867352		0.44872	0.184108	0.013984			0.12762	0.013856		0.113882	0.0328384	0.00331849			0.155406	0.102582		0.173619	0.0635957	0.00631185
0.30711	0.197771		0.449519	0.186317	0.0136509			0.305994	0.12302		0.113958	0.0336403	0.00328355			0.00939336	0		0.173811	0.0628457	0.00624757
0.768727	0.332177		0.450331	0.185671	0.0135465			0.763492	0.574298		0.114035	0.0346231	0.00348515			0.181183	0.097396		0.174005	0.0627897	0.00623409
0.283072	0.00263331		0.451137	0.184078	0.0136328			0.156985	0.0640682		0.114113	0.0345403	0.00348697			0.011111	0		0.174196	0.0627266	0.00624642
0	0		0.451945	0.185136	0.0138396			0.355206	0.100694		0.114189	0.0345795	0.00349165			0.197502	0.0987979		0.17439	0.0624681	0.00624866
0.449139	0.130051		0.452731	0.180324	0.0130683			0.116763	0.0281261		0.114267	0.0366357	0.00367884			0.0321074	0.0179737		0.174583	0.0622858	0.00626483
0.037243	0		0.453529	0.178322	0.0129867			0.2753	0.140612		0.114349	0.0355896	0.0037276			0	0		0.174774	0.0620726	0.00627983
0.605812	0.170568		0.454333	0.177436	0.013165			0.0954885	0.00946898		0.11443	0.0371797	0.00375679			0	0		0.174954	0.0610084	0.00616798
0.26536	0.148438		0.455135	0.174813	0.0136071			0.347934	0.186212		0.114508	0.0370689	0.00375223			0	0		0.17513	0.0611569	0.00617695
0.781384	0.374883		0.455945	0.174044	0.0137149			0.19456	0.0830571		0.114587	0.0361881	0.0036869			0	0		0.175307	0.058929	0.00616531
0.491285	0.164589		0.456745	0.175895	0.0142197			0.577483	0.285202		0.114665	0.0364302	0.00364612			0.0623863	0.0451942		0.175493	0.0606001	0.00608423
0.688181	0.427433		0.457557	0.173637	0.014204			0.182589	0.132704		0.114745	0.0363609	0.00364319			0.0399684	0.000723882		0.175676	0.0616451	0.00596029
0.482391	0.340612		0.458336	0.17173	0.0140546			0.121482	0.0264361		0.114825	0.036539	0.00366638			0.0839785	0.0251628		0.175861	0.0629543	0.00604506
0.546638	0.0680396		0.459154	0.173813	0.0140263			0.249779	0.131761		0.114906	0.0359314	0.00369597			0.0508269	0.0110441		0.176045	0.0629444	0.00604362
0.211726	0.160585		0.459966	0.173298	0.0140954			0.0475091	0		0.114985	0.03684	0.00362674			0.704378	0.41724		0.176227	0.0632852	0.0061342
0.518568	0.0601877		0.460802	0.17016	0.0141083			0.215919	0.113357		0.11507	0.0369887	0.00361435			0.101695	0.0419714		0.176416	0.0640133	0.00617174
0.35533	0.171459		0.461596	0.169227	0.0140765			-0.000132187	0		0.115156	0.037255	0.0036247			0.323946	0.129059		0.17661	0.0631846	0.00621925
0.16089	0.00465621		0.462372	0.173657	0.0144469			0.45475	0.166691		0.115244	0.0378218	0.00364651			0.00944876	0.00464099		0.176804	0.0633808	0.00622428
0.0435253	0		0.463147	0.178767	0.0150285			0.17763	0.126548		0.115334	0.0384451	0.00362431			0.584425	0.220718		0.177018	0.0627263	0.00622906
0.172835	0		0.463915	0.181533	0.015198			0.202997	0.113727		0.115424	0.0385162	0.00361927			0	0		0.177235	0.0638312	0.00628757
0	0		0.464687	0.179672	0.0149162			0.179539	0.084822		0.115519	0.0386548	0.0036402			0.0134974	0.00470169		0.177447	0.0647808	0.00655091
0.40701	0.224866		0.465453	0.175016	0.0145541			0.0966241	0.0798543		0.115614	0.0382813	0.0037007			0.121838	0		0.177659	0.0638422	0.00663154
0.138665	0.00789273		0.466244	0.177637	0.0145736			0.23122	0.0795706		0.11571	0.0383095	0.00370114			0.0757032	0.00669677		0.177876	0.0638956	0.00662125
0.340207	0.107977		0.467045	0.175131	0.0146667			0.0688598	0.031005		0.115806	0.0388988	0.00364354			0.0426793	0.00475733		0.178094	0.0618485	0.00658155
0.242751	0.0679334		0.467857	0.168363	0.0141677			0.211697	0.0884135		0.1159	0.0385454	0.00360663			0.180604	0.105603		0.178309	0.0615593	0.00658406
0.328931	0.147083		0.468671	0.168279	0.0141561			0.122105	0.0285867		0.115993	0.0388872	0.00354779			0	0		0.178533	0.061944	0.00652649
0.00491571	0.00257785		0.46949	0.166275	0.0143843			0.619812	0.463961		0.116088	0.0391934	0.00350626			0.0861975	0.0429793		0.178758	0.0623603	0.00646075
0.027713	0		0.470299	0.163671	0.0143552			0.305822	0.140938		0.11618	0.0403401	0.00343138			0.190359	0.0844784		0.178987	0.0640659	0.00637442
0.0023805	0		0.471142	0.164362	0.0143388			0.35565	0.301342		0.116272	0.0396787	0.00350385			0.0145832	0		0.179219	0.0633841	0.00647551
0	0		0.471991	0.165613	0.0142604			0.343256	0.134563		0.116364	0.0403074	0.00344878			0.0885783	0.0511603		0.179443	0.0633969	0.00647312
0.207622	0.0623665		0.472818	0.162902	0.0142649			0.247548	0.129119		0.116453	0.040183	0.00347572			0.0567651	0.0351509		0.179674	0.065133	0.00637691
0	0		0.473642	0.161286	0.0141934			0.113184	0.0373557		0.116543	0.0407312	0.00350311			0.128789	0.0102453		0.17991	0.0667345	0.00624998
0.388563	0.0255013		0.474431	0.161516	0.0142092			0.253984	0.151211		0.116632	0.0392543	0.00348776			0.268256	0.139768		0.180155	0.0660162	0.00614952
0.475863	0.407895		0.475191	0.162612	0.0142789			0.541354	0.395298		0.11672	0.0398863	0.00339872			0.360896	0.0624857		0.180393	0.0674593	0.0063162
0.408853	0.325398		0.475953	0.164585	0.0141307			0.320436	0.106763		0.11681	0.0404107	0.00339539			0.0524373	0.00770623		0.180639	0.0657375	0.00617712
0.206375	0		0.47672	0.165913	0.0140457			0.318696	0.192442		0.116895	0.0401396	0.00333949			0	0		0.180892	0.0661918	0.00623991
0.613735	0.401725		0.477496	0.165904	0.014046			0.332932	0.19667		0.116979	0.0399207	0.00337217			0.0136575	0.00443381		0.181149	0.0664397	0.00622556
0	0		0.478276	0.163189	0.0141921			0.245466	0.17905		0.117062	0.0405589	0.00348829			0.0520303	0.0258039		0.181394	0.0649693	0.00625356
0.0502485	0.00182458		0.479017	0.16668	0.0139882			0.27293	0.0816219		0.117146	0.0401507	0.00348977			0.0747248	0.0228133		0.181637	0.0659482	0.00620292
0.390858	0.170258		0.479794	0.168586	0.0142402			0.119038	0.0295316		0.11723	0.0412576	0.00363262			0.195859	0.0563687		0.181889	0.0646888	0.00626636
0.00458316	0		0.480585	0.170406	0.014207			0.143881	0.102564		0.117315	0.0430649	0.00381073			0.103512	0.0868048		0.18214	0.0663958	0.00630792
0.0373985	0.00229399		0.481387	0.167884	0.0138505			0.20581	0.0651056		0.1174	0.0426178	0.00375645			-0.00277176	0		0.182392	0.0668041	0.00630588
0.0168271	0		0.482185	0.167145	0.0139775			0.189313	0.0371438		0.117487	0.0418839	0.00384541			0.500685	0.354253		0.182638	0.065658	0.00644376
0.138312	0		0.482982	0.167838	0.0139			0.462524	0.379096		0.117577	0.0421133	0.00385857			0.0461948	0.0131942		0.182881	0.0660259	0.00646345
0.179831	0.0697195		0.483778	0.166993	0.014032			0.228907	0.129		0.117661	0.0423097	0.00382975			0.370475	0.301567		0.183121	0.0646686	0.006456
0.0159939	0		0.484588	0.164977	0.0136921			0.352161	0.148035		0.117746	0.0413165	0.00391861			0.290949	0.0788691		0.183343	0.0645148	0.00648678
0.418842	0.186836		0.485389	0.167395	0.0136333			0.0400665	0.0333908		0.117837	0.0406908	0.00398671			0	0		0.183553	0.0627469	0.00659399
0.271488	0.060988		0.48624	0.175082	0.0149968				0.209633		0.117924	0.0413606	0.00402953			0.00111041	0.000986288		0.183764	0.0607084	0.00652301
0.504675	0.2104		0.487122	0.175194	0.0149881			0.151144	0.144765		0.118012	0.0415277	0.00405155			0.0799393	0.0223638		0.183979	0.0605075	0.0065411
0.00147019	0		0.487938	0.175948	0.0149273			0.210354	0.079482		0.118097	0.0417941	0.00404808			0	0		0.1842	0.0593317	0.006365
0.124555	0.041882		0.488746	0.175653	0.014895			0.279954	0.140974		0.118184	0.042312	0.00402395			0.0213505	0.00284273		0.184418	0.0595401	0.00635825
0.198022	0.0498858		0.48957	0.176662	0.0148777			0.47162	0.337523		0.118266	0.0416569	0.00406403			0.163225	0.0481611		0.184647	0.0598129	0.00637397
0.093476	0		0.490413	0.174911	0.0147379			0.230262	0.0845943		0.118349	0.0407901	0.00393207			0.606472	0.267526		0.184877	0.060371	0.00653095
0.0577136	0		0.491252	0.175195	0.0147148			0.323715	0.15155		0.118433	0.0409882	0.00392468			0.358107	0.148337		0.185102	0.0617553	0.00642168
0	0		0.492102	0.174697	0.0146072			0.126031	0.0631375		0.118517	0.0401584	0.00394769			0.0180288	0		0.185341	0.0608719	0.0065051
0.241189	0.033472		0.492957	0.175408	0.014618			0.307821	0.155832		0.1186	0.0392271	0.00375002			0.187795	0.0231224		0.18559	0.0634471	0.00676518
0.220037	0.175104		0.493812	0.18056	0.015362			0.0628324	0.00059926		0.118682	0.039269	0.00374165			0.0169572	0		0.185838	0.0650643	0.00682057
0.340848	0.309314		0.494697	0.184138	0.0150442			0.276164	0.117678		0.118771	0.0385111	0.003651			0.460516	0.38408		0.186086	0.0647132	0.00682759
0.389553	0.225846		0.495585	0.185341	0.0147895						0.11886	0.0388395	0.00367199			0.170793	0.120199		0.186338	0.0655716	0.00692792
0.216693	0.0317676		0.496447	0.188955	0.014612				0.0926726		0.118949	0.0394265	0.00368394			0.101128	0.0452825		0.186592	0.0679825	0.0069238
0.682234	0.319096		0.497311	0.182286	0.0140851				0.150354		0.119037	0.0391844	0.00372827			0.047403	0.00893547		0.18684	0.0666619	0.00697559
0.192678	0.148568		0.498167	0.187637	0.0146324				0.110513		0.119124	0.0400063	0.00383111			0.143865	0.0481345		0.18709	0.0682174	0.00708262
0	0		0.49907	0.187147	0.0146463			0.409008	0.105394		0.119209	0.0407021	0.00398111			0.0911671	0.0293445		0.187338	0.0687019	0.00716275
0.336997	0.199853		0.499935	0.184463	0.0147856			0.118975	0.0100066		0.119294	0.0425639	0.00414178			0.0181374	0.0051845		0.187587	0.0682906	0.00713125
0.445721	0.116115		0.500812	0.185064	0.014701			0.0939258	0.0822795		0.11938	0.0418077	0.00419973			0.00182247	-0.000735354		0.187838	0.0664891	0.00692991
0.229402	0.0378288		0.501671	0.185485	0.0146516			0.110095	0.0251659		0.119461	0.0421488	0.00418711			0.171024	0.07564		0.188085	0.0652179	0.00693081
0.238705	0.0590201		0.502524	0.184047	0.0147531			0.227236	0.116516		0.119539	0.041788	0.00418767			0.146667	0.00944678		0.188328	0.0667622	0.00692215
0.37606	0.154777		0.503412	0.181086	0.0144048			0.00779779	0.00643517		0.119616	0.0414192	0.00417374			0.0589257	0.0430711		0.188567	0.0652421	0.00704651
0.302596	0.0884639		0.504304	0.176959	0.0137836			0.30066	0.0943424		0.119691	0.0410005	0.00418254			0.0130395	0.00918914		0.188791	0.0662125	0.00705492
0.165197	0.02303		0.505203	0.172678	0.013702			0.385728	0.236092		0.119768	0.0410265	0.00418093			0.000613242	0.000284319		0.189025	0.0660024	0.00703315
0.282772	0.135435		0.506099	0.170274	0.013651			0.477446	0.223222		0.11984	0.0406007	0.00414452			0.68608	0.324512		0.18927	0.0642241	0.00668555
0.153729	0		0.507032	0.170718	0.0136229			0.388341	0.0656445		0.11991	0.0406007	0.00414452			0.0835062	0.00137955		0.189515	0.0645144	0.00664643
0	0		0.507961	0.170503	0.0135999			0.130989	0.0694757		0.119981	0.0408173	0.00415151			0.101326	0.00921881		0.189756	0.0655883	0.00652822
0.603065	0.218139		0.508881	0.176503	0.0141609			0.398457	0.172957		0.120052	0.0407125	0.00415545			0.0300703	0		0.190006	0.0664098	0.00645722
0.287601	0.0399806		0.509801	0.177979	0.0139774			0.0838083	0		0.120123	0.0400226	0.00418642			0.345029	0.0122154		0.190256	0.0688287	0.00678914
0.181408	0.033233		0.51071	0.17784	0.013961			0.175594	0.11974		0.120197	0.0417141	0.00433635			0.0533732	0.0351272		0.190499	0.0718553	0.00704475
0.226712	0.00191339		0.511634	0.1855	0.0144819			0.127636	0.0169278		0.12027	0.0430023	0.00441502			0.577759	0.456774		0.190747	0.0732495	0.00698239
0.0127573	0.000672989		0.512556	0.191506	0.0150575			0.188085	0.0803191		0.120341	0.0424273	0.00441437			0.161022	0.0723112		0.190991	0.0724874	0.00698681
0.0740161	0		0.513478	0.192681	0.0150605			0.267913	0.168311		0.120412	0.0431682	0.00434734			0	0		0.191238	0.0730897	0.0068845
0.0542952	0		0.514461	0.192915	0.0150495			0.3129	0.162454		0.120486	0.0427104	0.00437647			0.353766	0.0720751		0.191486	0.0740081	0.00675758
0.177705	0.00623673		0.515453	0.197715	0.0151793			0.152107	0.082529		0.12056	0.0427023	0.00437808			0.0391401	0.00312146		0.191727	0.0741796	0.00676815
0.374315	0.176551		0.516457	0.199921	0.0152056			0.388427	0.245845		0.120633	0.0428418	0.00439329			0.0749452	0.014454		0.191957	0.0733191	0.00680389
0	0		0.517429	0.19591	0.0156485			0.394727	0.130274		0.120705	0.0429966	0.00436864			0.15105	0.033848		0.19218	0.0719224	0.0068732
0.0360287	0.000908443		0.5184	0.196158	0.0156627			0.258076	0.10613		0.120777	0.0423646	0.00444729			0.166251	0.00529453		0.192401	0.0710445	0.00675578
0.664625	0.376565		0.519409	0.19535	0.0157208			0.253986	0.13673		0.120849	0.0426058	0.0044647			0.237357	0.133723		0.192622	0.0706382	0.00679582
0.21526	0.0275951		0.520415	0.200134	0.0161866			0.036957	0.0102063		0.120922	0.0416303	0.0044602			0	0		0.192843	0.0687435	0.00678264
0.196237	0.0054007		0.521435	0.198618	0.0163642			0.0442182	0.0240522		0.120995	0.042217	0.00441365			0	0		0.193061	0.0697832	0.00681871
0.0241743	0		0.522455	0.204124	0.0163349			0.199897	0.0811743		0.121068	0.0405098	0.00439204			0.0820627	0.0222595		0.193279	0.0702769	0.00676744
0.23296	0.0436973		0.52349	0.205502	0.0164062			0.239997	0.0929941		0.12114	0.0412072	0.0044118			0.15917	0.0504662		0.1935	0.0691981	0.00684046
0.563013	0.307483		0.5245	0.202276	0.016317			0.053844	0.000868782		0.121212	0.0403271	0.00429576			0.013269	0.00340248		0.193735	0.0710882	0.00681535
0.10171	0		0.525494	0.200689	0.0163939			0.129719	0.0775942		0.121285	0.039112	0.00408741			0.196986	0.0920374		0.193974	0.0714525	0.00687353
0	0		0.526482	0.203255	0.0166017			0.224131	0.0399412		0.121357	0.0384852	0.00408835			0.36269	0.200659		0.194214	0.0702795	0.00695982
0.0689258	0.00161625		0.527479	0.213167	0.0174518			0.0615157	0.00207406		0.121432	0.0404638	0.00419865			0.0499851	0		0.194453	0.0715431	0.00681257
0.0424962	0		0.528497	0.212522	0.0175426			0.235017	0.0554944		0.121504	0.0405061	0.00420259			0.167215	0.119622		0.194691	0.0726798	0.00697499
0.000885675	0		0.529555	0.213809	0.0173292			0.377	0.211429		0.121576	0.0415892	0.0042315			-0.000140774	0		0.194966	0.0730981	0.00693906
0.0698225	0.00487958		0.530609	0.217956	0.017896			0.295067	0.144008		0.121648	0.0426984	0.00415368			0.129166	0.123227		0.195248	0.0739949	0.00679562
0.435855	0.315348		0.531638	0.220852	0.0181041			0.302398	0.13911		0.121712	0.0438253	0.00409341			0.0808029	0.0180561		0.195542	0.0766649	0.00672647
0.0575676	0.000857686		0.532627	0.212907	0.0174445			0.516642	0.240246		0.121777	0.0446097	0.00426845			0.126751	0.0442547		0.195839	0.0785578	0.00667843
0	0		0.533602	0.220591	0.0182936			0.167876	0.062614		0.121842	0.0439275	0.00423442			0.379383	0.181871		0.196135	0.0791774	0.00660875
0.0612896	0.038596		0.5346	0.219917	0.01837			0.51398	0.351373		0.121907	0.0435741	0.00424607			0	0		0.19643	0.0801263	0.00667276
0.507593	0.487819		0.535584	0.217163	0.0184886			0.118408	0.0232456		0.12197	0.0426583	0.00433417			0.0158568	0		0.196725	0.0804396	0.00665559
0.510978	0.248472		0.536567	0.219626	0.0185755			0.335852	0.196405		0.122035	0.0427095	0.00432744			0.0968452	0.0733347		0.19701	0.07875	0.00684638
0.137975	0.0145363		0.537518	0.216472	0.0189426			0.324027	0.257365		0.122099	0.0426766	0.00432653			0.492801	0.150303		0.19729	0.0770812	0.00662732
0.221374	0.0846889		0.538472	0.215103	0.0191288			0.0391691	-0.00139322		0.122161	0.0428616	0.00432698			0.110127	0.0397414		0.197572	0.0801441	0.00724536
0.185037	0.0119464		0.539423	0.214899	0.0191075						0.122223	0.043513	0.00428864			0.0358551	0.0183985		0.19784	0.0830596	0.00725032
0.102646	0.00198231		0.540369	0.216512	0.0191562			0.303272	0.0971945		0.122284	0.042458	0.00435301			0.520679	0.166638		0.198099	0.0814111	0.00708165
0.116541	0.088758		0.541314	0.215038	0.0189029			0.326163	0.13133		0.122343	0.0423861	0.00436668			0.205541	0.128209		0.198359	0.0804113	0.00705226
0.241464	0.0715646		0.542231	0.215696	0.0189076			0.225723	0.173931		0.122396	0.0425537	0.00436929			0.161749	0.0260048		0.198622	0.0834717	0.00743172
0.180614	0.00442129		0.543146	0.218543	0.0186422			0.0539047	0.0135929		0.122451	0.0417462	0.0043843			0.285578	0.220959		0.198884	0.0814705	0.00746742
0.18457	0.0894379		0.544074	0.217004	0.0186661			0.358241	0.129151		0.122505	0.0407444	0.00442521			0.0586691	0.016345		0.199142	0.0815053	0.00747178
0.0405704	-4.48766e-05		0.544997	0.222097	0.0185668			0.25078	0.126058		0.122559	0.0408386	0.00440848			0.0447969	0.00250491		0.1994	0.0817717	0.00743236
0.288326	0.0839043		0.545913	0.223408	0.0188538			0.127702	0.039095		0.122615	0.0407232	0.00438725			0.214432	0.0861571		0.19966	0.0807159	0.00736716
0.00232607	0		0.546809	0.223527	0.0188453			0.194202	0.122889		0.122668	0.038743	0.00429629			0.0231586	0.0172048		0.19994	0.0795558	0.00727286
0.222197	0		0.547723	0.223109	0.0189142			0.137264	0.0975526		0.122722	0.0374956	0.0040771			0.0158129	0.0122769		0.200224	0.0807524	0.0073888
-0.00127285	0		0.548617	0.229739	0.0191805			0.157163	0.107477		0.122775	0.0375661	0.00406716			0	0		0.200513	0.0796376	0.00753278
0.165544	0.0390736		0.549494	0.23095	0.019066			0.215223	0.100914		0.122829	0.0367118	0.00413344			0.0365559	0.00369439		0.200801	0.0792618	0.00758859
			0.550395	0.233576	0.0188722			0.272139	0.114358		0.122885	0.0378601	0.00426764			0.0707373	0.0966244		0.201089	0.0792866	0.00759019
0.136144	0.0517651		0.551272	0.232178	0.0189856			0.351594	0.128838		0.122943	0.0383582	0.00430195			0.102265	0.0900248		0.201376	0.0815907	0.00744738
0.0599998	0		0.55219	0.235965	0.0191494			0.126263	0.0786774		0.123	0.0380898	0.00432545			0.142007	0		0.201657	0.081735	0.00745328
0.366453	0.0915657		0.553094	0.242473	0.0191778			0.231281	0.155594		0.123056	0.0386603	0.00433856			0.00614968	0		0.201933	0.0833216	0.00768334
0.238662	0.0927747		0.554025	0.242301	0.0191999			0.0791496	0.00212562		0.123111	0.0387306	0.00434209			0	0		0.202197	0.0843446	0.00775931
0.072886	0		0.554966	0.241673	0.0192788			0.0562807	0.00217143		0.123169	0.0389914	0.00430225			4.76813e-05	0		0.202455	0.0846079	0.00772441
0.166323	0.0496829		0.555893	0.241555	0.0192798			0.353696	0.0631815		0.123226	0.0387543	0.00429337			0.26145	0.152453		0.202718	0.0840523	0.00778561
0.622416	0.370653		0.556822	0.242486	0.019445			0.00437459	0		0.123284	0.0398036	0.00437959			0	0		0.202976	0.0857153	0.0078539
0.353737	0.0106995		0.557845	0.246208	0.0193553			0.226352	0.104299		0.12334	0.0416155	0.00453337			0.22614	0.0269277		0.203245	0.0840202	0.0076514
0.0599057	0		0.558874	0.24627	0.019356			0.182807	0.100985		0.123395	0.0411574	0.00443154			0	0		0.203532	0.0816946	0.00743986
0	0		0.55996	0.242254	0.0190319			0.161155	0.0941361		0.123451	0.0406331	0.00434952			0.0357725	0		0.203812	0.0821219	0.00746421
0.184453	0.0285478		0.561032	0.240406	0.0187916			0.178996	0.0993333		0.123505	0.0415888	0.0044002						0.204093	0.0850506	0.00778915
0	0		0.562075	0.244293	0.0191187			0.301518	0.182266		0.123561	0.0418212	0.00440667			0.0455406	0		0.204385	0.0871625	0.00777145
0.0658476	0		0.563052	0.242576	0.0193415			0.252075	0.114469		0.123616	0.0425757	0.00438762			0.261591	0.0803607		0.204702	0.0873839	0.00775316
0.345358	0		0.564024	0.238255	0.0194013			0.227113	0.117602		0.123672	0.043574	0.00430267			0.0797581	0.0217949		0.205024	0.0880711	0.00780411
0.223738	0.0678396		0.56502	0.235763	0.0194966			0.0927296	0.0568841		0.123729	0.042894	0.00427208			0.10001	0.0360531		0.205347	0.0898057	0.0077716
0.116903	0		0.566016	0.236524	0.0193343			0.316305	0.196519		0.123786	0.0439273	0.00424736			0.137974	0.0467157		0.205667	0.0925752	0.00776522
0	0		0.567016	0.239724	0.0196297			0.578962	0.337767		0.123844	0.0460959	0.00434221			0	0		0.206001	0.0924143	0.0077662
0.0249893	0		0.567979	0.238989	0.0197346			0.279866	0.082912		0.1239	0.044911	0.00440227			0.180437	0.0522498		0.206328	0.0923036	0.00778572
0.173173	0.0801596		0.568977	0.242418	0.020563			0.0348537	0		0.123956	0.0449271	0.00440035			0.0414309	0		0.20666	0.0934692	0.0076653
0.196437	0.088608		0.569953	0.244384	0.0203152			0.0123941	0		0.124013	0.0459351	0.00448883			0	0		0.206994	0.0924992	0.00769215
0.30818	0.0711272		0.570915	0.241075	0.0202842			0.373313	0.185686		0.124071	0.046393	0.00441895			0.454241	0.160326		0.207343	0.0945429	0.00772127
0.194993	0.0399799		0.571856	0.242907	0.0204396			0.308971	0.150703		0.124129	0.0453437	0.00445609			0.740427	0.483228		0.20769	0.0959697	0.00757128
0.0483084	0		0.572791	0.243057	0.0204255			0.262609	0.143644		0.124188	0.0447689	0.00448896			0	0		0.208016	0.0938129	0.00777697
0	0		0.573718	0.246823	0.0203206			0.0738434	0.0395706		0.12425	0.0438778	0.00457741			0.0315765	0		0.208342	0.0912048	0.00793801
0.33957	0.203507		0.574627	0.244395	0.0202589			0.225594	0.130428		0.124311	0.0434212	0.00464256			0.169155	0.0583087		0.208667	0.0925931	0.00779182
0.113929	0.0650206		0.57552	0.243783	0.0200929			0.222517	0.0759105		0.124371	0.0419622	0.00450525			0.192168	0.0494293		0.209013	0.0931324	0.0077689
0.0541355	0		0.576386	0.247619	0.0198036			0.259515	0.116841		0.12443	0.0408845	0.00454263			0.484188	0.125508		0.209368	0.0916927	0.00769139
0.0365572	0		0.577266	0.249352	0.0196216			0.20149	0.124649		0.124489	0.0406744	0.00451649			0.169967	0.00455953		0.209688	0.0908998	0.0078105
			0.578145	0.247788	0.0193763			0.148718	0.0365896		0.124552	0.0407592	0.00452295			0.374046	0.142507		0.209999	0.0915844	0.00775308
	0		0.579032	0.249851	0.0197165			0.201125	0.104304		0.124615	0.040552	0.0045091			0.464791	0.28781		0.210303	0.0901204	0.00772975
	0		0.579906	0.254949	0.0195342			0.10802	0.0290222		0.124677	0.0399347	0.00435598			0	0		0.210613	0.0890058	0.00773219
	0		0.580807	0.2492	0.0188632			0.136	0.0330205		0.124738	0.0399446	0.00435588			0	0		0.210919	0.0917025	0.00797609
	0.0224696		0.58168	0.25522	0.0188625			0.000429996	0.00019034		0.1248	0.0408459	0.00439873			-0.00492908	-0.00310632		0.211232	0.090136	0.00799512
	0.0616564		0.582573	0.256045	0.0187513			0.360527	0.18311		0.124862	0.0423764	0.00437489			0	0		0.211559	0.0916284	0.00805825
	0.023263		0.583463	0.253216	0.0187924			0.0933924	0.0466123		0.124922	0.0437683	0.00442506			0	0		0.211882	0.0933254	0.00784019
0.251874	0.0329382		0.584369	0.260011	0.0183855			0.1873	0.113474		0.124983	0.0428136	0.00450977			0.0141741	0.00381288		0.212209	0.0939432	0.00784235
0.00128316	0		0.585341	0.264146	0.0179017			0.205026	0.0730948		0.125044	0.0426535	0.00450892			0.058772	0.00131766		0.212551	0.0905724	0.0074164
0	0		0.586316	0.260677	0.0180658			0.358123	0.21392		0.125105	0.0427843	0.00451341			0	0		0.212892	0.0888699	0.00730876
	0		0.587326	0.263024	0.0182799			0.204103	0.0247366		0.125166	0.042851	0.0045021			0.0595923	0		0.213232	0.0899459	0.00735202
	0.117299		0.588325	0.258669	0.0184278			0.16786	0.0929027		0.125227	0.0438751	0.00441889			0	0		0.21357	0.0894458	0.00740196
	0.00532272		0.589341	0.263776	0.019012			0.281666	0.193815		0.125286	0.043539	0.00442218			0.135595	0.0622062		0.213907	0.0872759	0.00703484
	0		0.59039	0.269242	0.019434			0.104098	0.000492064		0.125342	0.0439501	0.00439269			0	0		0.21424	0.0891923	0.00695435
	0.0782109		0.591442	0.267339	0.019733			0.14821	0.0418779		0.125399	0.0454339	0.00439124			0.235242	0.120604		0.214576	0.0907783	0.00730781
	0		0.592512	0.263047	0.0199247			0.269472	0.0704717		0.125457	0.0464209	0.00431468			0.323032	0.117862		0.214923	0.093573	0.0074006
	0		0.593632	0.256008	0.0197745			0.39855	0.185515		0.125518	0.0455289	0.00427539			0	0		0.215268	0.0962562	0.00775756
0.245644	0.0429354		0.594724	0.261401	0.0199783			0.0970959	0.0530312		0.12558	0.0470128	0.00420992			0.00721886	-0.00305863		0.215598	0.0971762	0.00777346
0.206422	0.0707282		0.595806	0.267606	0.0196653			0	0		0.125642	0.0461749	0.00430852			0.17889	0.0708411		0.215925	0.0949739	0.00780956
0	0		0.596902	0.263409	0.0194056			0.331864	0.178139		0.125705	0.0469648	0.00424945			0.0669682	0		0.216256	0.0959138	0.00764364
0.0436854	0		0.597999	0.270008	0.0198878			0.442823	0.222862		0.125769	0.0474807	0.00416402			0.0399744	0.00641132		0.216587	0.0977898	0.00746673
0.10292	0.00349639		0.599103	0.273167	0.0200063			0.032225	0.00346553		0.125832	0.047458	0.00415933			0.0438939	0.0185334		0.216922	0.102297	0.00878611
0.460048	0.211462		0.60021	0.27469	0.0198297			0.189591	0.104544		0.125896	0.0461575	0.00424957			0.11154	0.0572122		0.217254	0.10082	0.00886551
0	0		0.601296	0.271248	0.0197937			0.110949	0.0642318		0.12596	0.0471884	0.00421034			0.00459631	0		0.217591	0.10082	0.00886552
0.137195	0.0068843		0.602402	0.268851	0.0196049			0.147798	0.0752901		0.126023	0.0469269	0.00420536			0.0293467	0.00862905		0.21794	0.097839	0.00885097
0.0170513	0.00569804		0.603517	0.271419	0.0193657			0.136252	0.0886952		0.126086	0.0461815	0.00425593			0	0		0.218297	0.0984896	0.00893399
0.21297	0.00657263		0.60462	0.272323	0.0192306			0.00723683	0		0.126147	0.0462592	0.00424428			0.0554711	0.0502708		0.218668	0.0998272	0.00885745
0.144214	0.0115002		0.605735	0.269854	0.0194967			0.344798	0.310107		0.126209	0.0463458	0.0042429			0.00715323	0		0.219035	0.101595	0.00874296
0.111526	0		0.606902	0.262446	0.0196336			0.240093	0.126073		0.126269	0.0454683	0.00417857			0.00107065	0		0.219397	0.0993682	0.00881523
0.430991	0.0279074		0.607971	0.266962	0.0203832			0.031094	8.7931e-05		0.126331	0.0435895	0.00405714			0.139185	0.0793008		0.2198	0.0977461	0.0090056
0.356005	0.113066		0.609035	0.265659	0.0204364			0.0962592	0.0422704		0.126393	0.0420143	0.00408417			0.0287127	0.000964438		0.220195	0.0989679	0.00897936
0.180006	0.037625		0.610065	0.264824	0.0204916			0.00983556	0.000466947		0.126455	0.0421596	0.00410082						0.220599	0.100633	0.00918601
0.0308112	0		0.611096	0.266246	0.0206124			0.165229	0.0413696		0.126516	0.0414958	0.00404109			0.00181409	0		0.221001	0.0973628	0.00905787
0.133919	0		0.612186	0.264707	0.0204383			0.380225	0.254327		0.126576	0.0413205	0.00403424			0.0212832	0.00647843		0.221403	0.094935	0.00917275
0.193632	0		0.613281	0.267561	0.0201034			0.210897	0.184019		0.126633	0.0403271	0.00408437			0.0247605	0.0128678		0.221781	0.0946017	0.00920363
-0.00981753	0.000557982		0.614376	0.271704	0.0199057			0.345269	0.169799		0.12669	0.0401627	0.0040798			0	0		0.222152	0.0961205	0.00945538
0.210882	0.0134828		0.615457	0.278983	0.0202376			0.264272	0.163424		0.126746	0.0395647	0.00413662			0.0818289	0.0319646		0.222526	0.0936176	0.00962826
0.255315	0.067643		0.616738	0.280423	0.0199576			0.10338	0.0274225		0.126807	0.039923	0.00419536			0	0		0.222905	0.0944226	0.00977334
0.362424	0.0220215		0.618023	0.275665	0.0199124			0.125954	0.0273091		0.126866	0.038385	0.00395801			0.0663751	0.0273451		0.223273	0.0945167	0.00977217
0.0755236	0.00438706		0.619306	0.283055	0.019828			0.117129	0.0454318		0.126926	0.0390403	0.00389909			0.0288553	0.0206469		0.223642	0.0963638	0.0096681
0.203575	0.0781944		0.620584	0.277201	0.0189756			0.256971	0.184113		0.126986	0.0388361	0.00392519			0.0342734	0.0218068		0.224006	0.0960597	0.00968151
0.20492	0.0158671		0.621862	0.285072	0.0196576			0.210268	0.114803		0.127046	0.0385716	0.00386362			0.256302	0.00114403		0.224376	0.0977683	0.00969634
0.00701714	0		0.6232	0.283879	0.0198364			0.125137	0.0556229		0.127107	0.0400942	0.00404463			0.0227506	0.0148598		0.224728	0.0964728	0.00964032
0.530533	0.139322		0.624548	0.279548	0.0199146						0.127168	0.0407935	0.00400556			0.172995	0		0.225108	0.0991886	0.00998822
0	0		0.62591	0.286906	0.0203148			0.124842	0.0763713		0.127229	0.0414937	0.00398594			0.2752	0.00885624		0.225485	0.101498	0.0098097
0.494077	0.214709		0.627275	0.282145	0.0207515			0.00152955	0		0.127289	0.0414937	0.00398594			0.023776	0.0192946		0.225863	0.102145	0.00969866
0.335459	0.0802348		0.628642	0.285472	0.0207828			0.324813	0.0687609		0.12735	0.0422538	0.00389591			0.166288	0.0790554		0.226249	0.102419	0.00969323
0.0387226	0.0317106		0.63003	0.278765	0.0204698			0.222176	0.0772025		0.127409	0.0417076	0.00397613			0.0402352	0.00796482		0.226614	0.101516	0.0097585
0	0		0.631431	0.279532	0.0204759			0.221488	0.0430194		0.127472	0.0428559	0.00393596			0	0		0.226979	0.101477	0.00976056
0.263757	0.174428		0.63279	0.278332	0.0206173			0.381221	0.127691		0.127537	0.0432078	0.00398834			0.00561818	0.00322997		0.227349	0.102931	0.00960295
0.164882	0.0706843		0.634148	0.277971	0.0205915			0.126211	0.0502738		0.127599	0.0432113	0.00398864			0.0637004	0		0.227727	0.104078	0.00960671
0.0680977	-0.00558344		0.635498	0.27388	0.020264			0.000383225	0		0.127662	0.0434193	0.00400156			0.00165611	0		0.228103	0.105601	0.00958582
0.185673	0.0877096		0.63686	0.271334	0.0202403			0.0816382	0.0227321		0.127723	0.0430145	0.0039489			0.139714	0.0128611		0.228467	0.108321	0.00971186
0.115856	0.00500594		0.638409	0.271846	0.0202193			0.235068	0.128499		0.12779	0.0442577	0.00410976			0.0173148	0.0112479		0.228849	0.10488	0.00971216
0.107642	0		0.639977	0.265248	0.020424			0.186018	0.123111		0.127857	0.0443471	0.00412352			0.0201004	0.000317829		0.229262	0.108043	0.0098417
0.481543	0.090421		0.641525	0.26859	0.020319			0.150733	0.0298111		0.127923	0.0436362	0.00407125			0	0		0.229666	0.105822	0.00992265
0.381215	0.0861732		0.64314	0.270734	0.0202208			0.242674	0.0613276		0.127989	0.0421086	0.00403605			0.126539	0.0306065		0.230075	0.104844	0.0100125
0.0236451	0		0.644739	0.268399	0.0201168			0	0		0.128057	0.0439095	0.00405435			0	0		0.23048	0.105196	0.0100227
0.292523	0.100664		0.64629	0.271719	0.0203658			0.0194885	0.0126139		0.128124	0.0444168	0.00407582			0.341853	0.281932		0.230876	0.10592	0.00997509
0.086184	0.00269851		0.647845	0.274634	0.0201712			0.109795	0		0.128193	0.0443525	0.00407337			0.297733	0.149276		0.23129	0.105808	0.00998387
0.0439535	0.012326		0.649447	0.272375	0.0200065			0.0624635	0.041964		0.128262	0.0454017	0.00401182			0.00800888	0		0.231712	0.10525	0.00997101
0	0		0.651109	0.277144	0.0198399			0.296554	0.0478933		0.12833	0.0444907	0.00408763			0	0		0.232134	0.108139	0.0100101
0.00818222	-0.00386279		0.652747	0.278052	0.0200618			0.140704	0.0770882		0.1284	0.0457807	0.00421635			0.0595845	0.0252425		0.232556	0.10626	0.0102382
0.0329009	0.00857034		0.654357	0.273259	0.019666			0.119162	0.054167		0.12847	0.0460662	0.00421599			0.0227154	0		0.232977	0.104587	0.0103229
0	0		0.655951	0.275921	0.0192808			0.217082	0.129416		0.128541	0.0457932	0.00417773			0	0		0.233397	0.101627	0.0101434
0.28566	0.183267		0.657904	0.285914	0.0201437			0.41515	0.158177		0.12861	0.0457703	0.00417687			0.0972613	0.0724557		0.233816	0.0986031	0.0101537
0.345138	0.288236		0.659816	0.2855	0.0202239			0	0		0.128674	0.0463989	0.00418477			0	0		0.234238	0.0970391	0.00991684
0.161135	0.00641272		0.661842	0.282235	0.0200091			0.36744	0.373846		0.128738	0.0456748	0.00414911			0.0610385	0.0317912		0.234654	0.0977887	0.00999002
0.256042	0.165625		0.663856	0.278191	0.0200531			0.0602272	0.00657037		0.128802	0.0466322	0.00404837			0.0891503	0.0120969		0.235073	0.0983572	0.00993283
0.159072	0.0729436		0.665902	0.280988	0.0200819			0.304324	0.0887211		0.128866	0.046827	0.00405698			0.360937	0.0977029		0.235476	0.101315	0.0100909
0.234787	0.0872376		0.668054	0.280531	0.0199843			0.00725381	0.00287404		0.12893	0.0463072	0.00414384			0	0.000279558		0.235878	0.103344	0.0103231
0.028561	0		0.670261	0.278979	0.0198752			0.345965	0.0846786		0.128994	0.0446397	0.00412946			0.224532	0.108841		0.236279	0.0997304	0.00928974
0.183811	0.0213534		0.672449	0.278507	0.0199196			0.50853	0.254745		0.129056	0.0463861	0.00411345			0.237543	0.136483		0.236683	0.10119	0.00921704
0.0669985	0		0.674673	0.280924	0.0198645			0.0679478	0.021189		0.129119	0.0456709	0.00411115			0	0		0.237084	0.099243	0.00942474
0	0		0.676898	0.282499	0.0199353			0.058083	0.0158949		0.129182	0.044782	0.00421143			0.321704	0.132246		0.237468	0.101147	0.00931833
0.0974881	0.0181257		0.679107	0.281477	0.0200002			0.149941	0.0487229		0.129249	0.0459736	0.00420141			0.125684	0.0457431		0.237847	0.100294	0.00922825
0.123801	0		0.681268	0.283378	0.0198409			0.120193	0.0457853		0.129316	0.0470245	0.00418454			0.0352328	0		0.238217	0.100342	0.00922914
0.0346478	0		0.683511	0.288178	0.0195491			0.175332	0.0600968		0.129383	0.0461819	0.00427602			0	0		0.238591	0.0998906	0.00922357
0	0		0.685721	0.296128	0.0192969			0.233674	0.130729		0.12945	0.0457231	0.00431597			0.0859652	-0.000404952		0.238977	0.104086	0.00953174
0.14306	0.0334769		0.687948	0.288391	0.0188445			0.202588	0.0986976		0.129518	0.0461492	0.00426594			0	0		0.239311	0.106507	0.00933265
0.169931	-0.00153989		0.690336	0.297141	0.0199396			0	0		0.129586	0.0467546	0.00417426			0	0		0.239635	0.105026	0.00940798
0	0		0.692909	0.300223	0.0198017			0.256641	0.134686		0.129653	0.0458092	0.00417986			0.59726	0.352876		0.239956	0.102451	0.00924718
0	0.0140308		0.695492	0.301856	0.0200132			-0.000765583	0		0.129726	0.0457388	0.00418135			0.0809808	0.0124106		0.240299	0.103097	0.00917294
0.0625674	0		0.698239	0.302539	0.0200519			0.299477	0.193238		0.1298	0.0457267	0.00418143			0.173178	0.0661406		0.240635	0.105099	0.00899426
0.296059	0		0.701079	0.306264	0.0200885			0.388849	0.322501		0.129874	0.0471641	0.00414933			0.674254	0.419495		0.24097	0.105155	0.00898683
0.0135108	0		0.70416	0.305651	0.0200853			0.0695204	0.00372401		0.129949	0.0473594	0.00414867			0.165329	0.00439507		0.241329	0.103535	0.00874724
0	0		0.707371	0.301362	0.0196828			0.250523	0.182702		0.130024	0.0492545	0.0041937			0.442952	0.255283		0.241686	0.104664	0.00854499
	0		0.710553	0.302443	0.0195132			0.0890101	0.0638757		0.130095	0.048636	0.0041399			0.0936353	0.0169029		0.242041	0.103377	0.00834716
	0.284291		0.713953	0.309184	0.0197311			0.501791	0.280157		0.13017	0.0498747	0.00422			0.25594	0.136169		0.242396	0.103327	0.00834885
	0		0.717809	0.310871	0.0200514			0.0298481	0.00817178		0.130244	0.0491643	0.00432013			0.0391272	0.0129547		0.242757	0.106396	0.00897533
	0.00218749							0	0		0.130318	0.0496651	0.00425442			0.0492903	0.00623891		0.243137	0.108489	0.00903505
	0							0.232766	0.10421		0.130393	0.0483986	0.00427966			0.43343	0.082179		0.24351	0.107216	0.00902332
	0							0.257666	0.103643		0.130466	0.047832	0.00417531			0.190725	0.162969		0.243889	0.108171	0.00902635
	0.259652							0	0		0.130539	0.0470526	0.0042509			0.597486	0.281321		0.24424	0.10405	0.0088553
	0							0.211635	0.186276		0.130616	0.0464154	0.00427987			0.0897575	0.0233199		0.244592	0.104465	0.0088809
0.0090038	0							0.239365	0.153813		0.130692	0.0477829	0.00419484			0.0897997	0.0155876		0.244946	0.107391	0.00890138
0.027566	0							0.0932546	0.0178517		0.130769	0.0482498	0.00419861			0.140316	0.0154638		0.245309	0.106129	0.00901222
0.0625102	0.00519854							0.472461	0.27671		0.130846	0.0484728	0.00415197			0	0		0.245671	0.107908	0.00894112
0.433844	0.408689							0.190065	0.0309305		0.13092	0.0479723	0.00414342			0	0		0.246038	0.10875	0.00891727
0.124939	0.0748752							0.0771728	0.0420717		0.130994	0.0463577	0.00419714			-0.0200886	0.000346752		0.246407	0.109078	0.00890702
0.0752428	0.00325915							0.0577534	0.0390039		0.13107	0.0467782	0.00424555			0.17304	0.120324		0.246771	0.107041	0.00902427
0.00178172	0							0.222821	0.0796548		0.131149	0.0464269	0.00423661			-0.00104545	0		0.247136	0.107988	0.00913646
0.167539	0							0.25005	0.106142		0.13123	0.0464814	0.00424011			0.276705	0.0369987		0.247504	0.105298	0.00899743
0.235484	0.00631232							0.373361	0.218319		0.131305	0.0451593	0.00410174			0.109882	0.0611699		0.247854	0.10761	0.00884881
0	0							0.114878	0.0765234		0.131383	0.0438478	0.00409977			0.0742108	0.00230623		0.248167	0.10353	0.00887154
0	0							0.187219	0.200439		0.131464	0.0436937	0.00410486			0.710865	0.319215		0.248476	0.103789	0.0088336
0.139628	0.0538199							0.175599	0.040713		0.131545	0.0442742	0.00404609			0.304206	0.172043		0.248786	0.104609	0.00874273
0	0							0.21162	0.123425		0.131623	0.0443632	0.00406757			0.570629	0.414392		0.249103	0.104873	0.00876106
0.000734172	0							0.0838546	0.0371643		0.131701	0.044431	0.00407524			0	0		0.249416	0.1046	0.00877386
0.00218936	0							0.141014	0.110904		0.13178	0.0444718	0.00407665						0.249716	0.105196	0.00873832
0	0							0.101969	0.0315705		0.131861	0.0438634	0.00407633			0.317792	0.1046		0.250008	0.105229	0.0087382
								0.197509	0.111735		0.131942	0.0442847	0.00401708			0.0212133	0.0222949		0.250301	0.102825	0.00861721
0	0							0.238281	0.0516067		0.132021	0.043559	0.00388353			0.0340585	0.0157447		0.250598	0.107869	0.0088616
0.0736713	0.00957352							0.162216	0.128469		0.132102	0.043911	0.00391645			0.080134	0.00391652		0.250904	0.108891	0.0087557
0	0							0.298232	0.123933		0.132181	0.0433987	0.00388572			0.351883	0.309958		0.25122	0.110849	0.00874928
0.12343	0.0392657							0.100726	0.0156366		0.132262	0.0423404	0.0039759			0.000109186	0		0.251539	0.112119	0.00857903
0.203832	0.0679861							0.171699	0.0289877		0.132344	0.0413029	0.00399389			0	0		0.251877	0.111184	0.00858313
0.108791	0							0.1888	0.0769076		0.132426	0.0415173	0.00399602			0.250449	0.13544		0.252219	0.110957	0.00855778
0.158574	0.0882029							0.118794	0.0315995		0.132508	0.0427375	0.00422225			0.465492	0.329482		0.252561	0.111301	0.00852548
0.181006	0.0421181							0.07882	0.0139619		0.132592	0.0435018	0.00435453			0.179837	0.0830668		0.252924	0.108791	0.00836041
0.0820764	0.0217706							0.0629503	0.0162885		0.132676	0.0435018	0.00435453			-0.0202818	-0.00898847		0.253289	0.106466	0.00810367
								0.222924	0.115612		0.132761	0.0433911	0.00437558			0.00732228	-0.00262541		0.253655	0.108728	0.00864145
0	0							0.253222	0.0998079		0.132846	0.0430495	0.00431855			0.348753	0.0397721		0.254022	0.107077	0.00877609
0.0164528	0							0.185638	0.0880342		0.132934	0.0438821	0.00434266			-0.00632615	-0.0151523		0.254391	0.109424	0.00851709
0	0							0	0		0.133021	0.0440048	0.00431903			0.00823805	0.000680929		0.254758	0.107401	0.00869399
0.0498829	0							0.240642	0.138898		0.133106	0.0449295	0.00454089			0.0204748	0		0.25513	0.107646	0.00870892
0.279799	0.0444276							0.148116	0.03928		0.133194	0.0436553	0.00457893			0.116911	0.00150434		0.255502	0.105973	0.00885887
0.172611	0.00470047							0.331412	0.0552364		0.133282	0.0442946	0.00450726			0	0		0.255888	0.109065	0.00930487
0.216185	0.106347							0.502029	0.1011		0.133371	0.0443897	0.00449613			0.243354	0.0595046		0.256263	0.105248	0.00898075
0.121677	0							0.217791	0.0743557		0.133456	0.0448266	0.00449261			0.0803003	0.0240869		0.256641	0.104599	0.00897089
0.000848818	0							0.347655	0.20927		0.133547	0.0443743	0.00454499			0.0906188	0.0492268		0.257019	0.10485	0.00894053
0.0158614	0							0.133364	0.0611592		0.133639	0.044269	0.00455704			0.0355109	0.0278481		0.257394	0.104125	0.00903059
0.29848	0.0688656							0.141383	0.0149529		0.133726	0.0444491	0.00455688			0.344813	0.185713		0.257755	0.105339	0.00901045
0.26822	0.0485382							0.249641	0.116504		0.133812	0.0447637	0.00456731			0.176502	0.0735642		0.25812	0.10556	0.00901769
0	0							0.127946	0.0447555		0.133898	0.0438677	0.00452263			0.0115001	0		0.258485	0.10477	0.0091551
7.13171e-06	0							0.0867006	0.026765		0.133986	0.0442075	0.00454697						0.258842	0.104341	0.00914283
0.00174736	0							0.0170325	0		0.134074	0.0428951	0.00440223			0	0		0.2592	0.103849	0.00920842
0	0							0.265277	0.146999		0.134163	0.0436443	0.00449399			0	0		0.259556	0.103935	0.00921488
0	0.00514627							0.114891	0.0380227		0.134248	0.04283	0.00438213			0.0159733	0.00518334		0.259912	0.103846	0.00921839
0.171505	0.143642							0.347634	0.16771		0.134333	0.044215	0.00433915			0.0145401	0		0.260262	0.100342	0.00858759
0	0							0.000539107	0		0.134419	0.0448753	0.00435877			0.307346	0.224048		0.260591	0.0986212	0.0084646
0	0							0.366833	0.205912		0.134503	0.0465113	0.00442272			0	0		0.260925	0.0986739	0.00846241
0.389996	0.153863							0.149789	0.0621417		0.134588	0.0465864	0.00443221			0.124678	0.0137174		0.261256	0.0967881	0.00851637
0.0395259	0							0.273028	0.175387		0.134675	0.0478702	0.00438944			0.0412474	0		0.26159	0.0977402	0.00839642
0.00359305	0							0.182807	0.0543662		0.134758	0.0485133	0.004357			0.441796	0.373548		0.261933	0.0961533	0.00837797
0.246732	0.058368							0.514853	0.458854		0.134841	0.0478243	0.00434736			0.00351183	0		0.262269	0.0963896	0.00843061
0.00151101	0							0.182061	0.133293		0.134923	0.0471018	0.0043615			0.391381	0.191978		0.262587	0.0972236	0.00835091
0.187842	0.088789							0	0		0.135004	0.0472309	0.00434166			0.0534637	0.0122516		0.262909	0.0963002	0.00831906
0.123305	0							0.30512	0.117916		0.135086	0.0474941	0.00433968			0.0423152	0.00146923		0.26323	0.0956144	0.00831258
0	0							0.349733	0.213052		0.135165	0.0475427	0.00432909			0.0824549	0.0157525		0.263552	0.0949286	0.00832755
0.082001	0.00340595							0.0990452	0.062309		0.135243	0.0472074	0.00428917			0.405711	0.148294		0.263878	0.0966118	0.00823692
0.303955	0.149819							0.123917	0.00738464		0.135317	0.0464783	0.00436468			0	0		0.264202	0.0960009	0.00812675
0.154197	0.0942896							0.16667	0.0668688		0.135389	0.0465252	0.00436815			0	0		0.264565	0.0992322	0.0084879
0.104058	0.0137853							0.175908	0.0763866		0.135464	0.04671	0.00436138						0.264929	0.0986736	0.00845661
0.0181995	0.00443463							0.155603	0.0441446		0.135536	0.047905	0.00433098			0.118476	0.0898186		0.265287	0.102936	0.00852722
0.26411	0.118791							0	0		0.135605	0.047255	0.00442355			0	0		0.265657	0.104293	0.0084523
0.00151031	0							0	0		0.135674	0.0484404	0.00453198			0	0		0.266027	0.104038	0.00847287
0	0							0.198703	0.0684193		0.135745	0.0473962	0.00443467			0.0150929	0.0168367		0.266387	0.101392	0.00864764
0.417989	0.0934243							0.208439	0.0604328		0.135816	0.0481302	0.00456534			0	0		0.266752	0.100922	0.00868652
0.0900703	0.00171974							0.161383	0.0924841		0.135887	0.0493322	0.00474311			0	0		0.267114	0.10068	0.00869373
0.106579	0.0163055							0.17387	0.0689827		0.135956	0.0501254	0.00474027			0	0		0.267493	0.0993295	0.00878595
0.393497	0.165192							0	0		0.136025	0.0504372	0.00471906			0.485532	0.265866		0.267881	0.0990466	0.00881282
0.0647624	0.00578747							0.436888	0.133433		0.136098	0.0497234	0.00473916			0.356182	0.0424973		0.268264	0.0957607	0.00824155
0.000869948	0.000701097							0.0499332	0.0199447		0.136174	0.0498685	0.00475429			0.0546075	0.0208756		0.268641	0.0969741	0.00831082
0.0116307	0							0.345283	0.131889		0.136249	0.050443	0.00477033			0.301609	0.268913		0.269014	0.0961144	0.00822726
0.346631	0.0597217							0.378953	0.208437		0.136329	0.0516042	0.00465979			0.00123213	0		0.269373	0.0953848	0.00827718
0	0							0.0548745	0.0194614		0.136406	0.0521464	0.00459806			0.224766	0.0413891		0.26971	0.0955812	0.00827516
0.256336	0.00716799							0.299382	0.153325		0.136488	0.0519265	0.00460666			0.523338	0.128237		0.270053	0.094876	0.00820601
0.0155586	0							0.286041	0.113475		0.136575	0.0513925	0.00449905			0.274927	0.114572		0.270399	0.094009	0.00828275
0	0							0.228234	0.0850276		0.136657	0.0520476	0.00468324			0.0934011	0.0608619		0.270748	0.097269	0.00875441
0.201426	0.153196							0	0		0.136739	0.0534052	0.00457074			0	0		0.271112	0.0974179	0.00875456
0	0							0.232567	0.116701		0.13682	0.0542884	0.00444371			0.102678	0.0833261		0.271484	0.0942594	0.00808956
0.192802	0.00331558							0.0928644	0		0.136901	0.0531089	0.00451327			0.00322749	0.00284486		0.271854	0.0950636	0.0080024
0.270916	0.0171581							0.0604405	0.0479704		0.13698	0.0541657	0.00471523			0.0035761	0		0.272225	0.0927552	0.0081854
0.0450443	0							0	0		0.137059	0.0559517	0.00468208			0.0646292	0.0275253		0.272645	0.0946846	0.00806656
[truncated: 2,107 more rows]

## Sheet: Fig_3d-f
	sample_cue_info						sample_cue_info						sample_cue_info						test_cue_info						xor_info
	sample_epoch						delay_epoch						test_epoch						test_epoch						test_epoch
	V1	RSC	MM	A			V1	RSC	MM	A			V1	RSC	MM	A			V1	RSC	MM	A			V1	RSC	MM	A
mean	0.121828	0.0273239	0.0347536	0.000200739		mean	0.031375	0.025901	0.0075264	0.00168951		mean	0.0218183	0.0290188	0.00964695	0.00217942		mean	0.112959	0.0257607	0.0360105	0.000867944		mean	0.012911	0.0173474	0.00826625	0.0010101
sem	0.0107368	0.00184754	0.00450348	6.97162e-05		sem	0.00487189	0.00220695	0.00104751	0.000545617		sem	0.00266962	0.00172105	0.000971587	0.000609121		sem	0.00909132	0.00149806	0.00370858	0.000283661		sem	0.00120994	0.00110472	0.000937198	0.000325358

## Sheet: Fig_3g-i
V1																RSC																MM
sample_cue_info	test_cue_info		deg	r												sample_cue_info	test_cue_info		deg	r												sample_cue_info	test_cue_info		deg	r
0	0		82.4728	0.104205			deg<0	deg=0	deg=0-30	deg=30-60	deg=60-90	deg=90	deg>=90			0.0616989	0.0097268		8.95892	0.0624609			deg<0	deg=0	deg=0-30	deg=30-60	deg=60-90	deg=90	deg>=90			-0.000200718	0.0125051		90.9196	0.0125067			deg<0	deg=0	deg=0-30	deg=30-60	deg=60-90	deg=90	deg>=90
0	0.00145124		90.2197	0.394971		mean	0	0.0263789	0.0105516	0.0345324	0.0609113	0.111271	0.000959233			0	0		96.2265	0.0597148		mean	0.00292326	0.0618758	0.0484775	0.0455542	0.0453106	0.0628502	0.0043849			0.00595985	0.00433441		88.6428	1.46351		mean	0.00205002	0.0266503	0.0123001	0.0205002	0.0479705	0.0606806	0.00328003
-4.09643e-08	3.11704e-08		89.8546	0.0502248		sem	0	0.00353806	0.00223532	0.00401762	0.00531136	0.00686458	0.000671843			0	0		-0.00291308	0.501257		sem	0.000850922	0.00375621	0.00335369	0.00323235	0.00326112	0.00381026	0.00102844			0	0		98.3006	0.0145184		sem	0.000907628	0.00330475	0.002221	0.0028912	0.00428834	0.004804	0.00116484
0	0		89.1845	2.0018												-0.00647658	0.0593625		42.3565	0.170327												0	0		0	0.0807969
0	-5.78403e-08		90.1854	0.751786												0.501257	-2.54853e-05		0.419934	0.721186												0.0346646	1.4631		83.148	0.699496
0	0		77.3089	0.0242627												0	0		-2.09121	0.0940972												0	0		5.31108	0.037094
0	0.00311092		90.0203	3.47761												0.125866	0.114757		90.0027	0.07602												6.28277e-06	0.00305999		80.9897	0.573067
0	0		87.8524	0.44978												0.721167	0.00528569		37.1727	0.0116768												1.01385e-06	0.00627935		88.3631	0.0614291
0	0		90.1052	0.265469												0.0940346	-0.00343364		87.5252	0.271199												0	-2.61253e-06		70.2587	0.186078
0.0136506	0.103307		90.2289	0.148767												-3.52202e-06	0.07602		32.8186	0.391659												0	0		52.9448	0.736894
0	0		90.0068	1.55899												-8.69597e-09	0		22.2016	1.81348												-0.00209596	0.0143663		9.64494	0.0157232
0	0		89.0283	0.108684												-1.92991e-06	0.000144953		0.267747	0.758932												0	0		86.2369	0.0266794
0	0		90	0.436152												1.56252e-06	1.00916e-07		2.92829	0.58305												0	0		11.7407	0.162746
0.00672379	0.00175531		71.8155	0.0124076												0.00930431	0.00705537		4.82373	0.763248												0	0		58.4905	0.388245
-0.00151484	0.394968		90	0.0405887												0	0		76.478	0.0149777												0.00547037	-0.00139807		11.6169	0.0393459
0	0		88.9828	0.04194												0	0		0	0.0214445												0.0807969	0		76.7187	1.87239
0	0		90.3311	0.0301539												0.0117103	0.270946		38.4718	0.659858												0	0		-1.66637	0.0732093
0	0.00103323		90	0.207108												0.00321209	0.00382913		43.3334	0.0652172												0	0		1.37639	0.0440369
0	0		90	0.939569												0	0		81.2722	0.12694												0	0		1.62912	0.010777
0	0		87.4773	0.201729												0.00734897	0.00162635		94.492	0.0797411												0.083453	0.6945		60.8987	0.0665324
0.000127493	0.0502246		90.2524	0.50297												0	0		64.2501	0.823594												-6.71954e-06	0.00322036		66.8875	0.0177377
0.0284927	2.0016		83.292	0.0498212												0	0		75.2606	0.0132846												0.0369347	0.00343354		47.2489	0.0370998
0	0		88.7162	3.78592												0	0		3.96196	0.0304517												-0.0039658	-9.32372e-07		68.9503	0.120766
0	0		89.5073	0.132005												0.329147	0.212272		54.6986	0.124351												0.00184014	-0.00222685		74.8214	0.18699
0	0		87.8359	1.24614												1.67903	0.685255		64.6678	0.723642												0	0		64.2849	0.176536
7.18186e-06	0.000205403		-1.46199	0.0295031												-0.00303391	0		60.5752	0.253569												0	0		63.6053	1.60181
0	0		50.1316	0.0106383												0	0		8.08371	0.148593												1.28711e-05	0.00141256		89.4242	0.294593
0.000376074	0.000867596		89.0953	2.76714												0	0		40.0396	0.401537												-0.00251965	0.000218702		-0.608624	0.0634451
0.000712711	0.000504846		78.9367	0.719913												0	0		22.1362	0.106037												-0.000659824	5.67421e-05		53.3742	0.0866562
0	0		89.6634	3.61834												0.758923	0.00354653		0.398431	0.157968												0	0		2.04961	0.0129745
-0.00243206	0.751783		90.0064	0.869949												0.582288	0.0297857		50.2491	0.0361223												0.0897491	0.565995		35.8729	0.0221551
0.0053304	0.0236699		89.1448	4.90478												0	0		83.1417	0.0244234												0.0017547	0.061404		88.9772	0.0928839
0	0		88.9604	2.64556												0	0		92.2009	0.0120221												0	0		-0.0529048	0.0505653
-0.00123241	3.47761		87.5488	0.0366119												0	0		20.9388	0.401506												3.98912e-05	-5.56918e-06		88.0309	1.59871
0	0		67.6976	0.777219												0	0		60.1586	0.141417												0	0		49.9934	0.0417745
0	0		84.9197	2.33531												0	0		35.2364	0.0418738												0.0628522	0.175141		50.688	0.210752
0.0168551	0.449464		87.557	0.440613												0	0		1.89167	0.293423												0	0		85.7876	1.10267
0.00601405	2.40101e-08		68.7179	0.926675												0.760544	0.064182		89.5738	0.0432164												-1.09799e-06	0.000931999		-0.0994219	0.0337421
0	0		90	0.091564												0.00179034	0.00894489		29.4352	0.0573646												-1.73308e-05	0.00210045		90	0.0514484
0	0		89.4106	3.01145												0.00148489	-0.00167775		52.3691	0.0855086												0	0		46.0322	0.10202
0	0		8.03009	0.0472232												-6.05881e-08	0		66.9436	0.149184												0	0		84.7525	0.128905
0	0		89.9594	1.75045												0.00350206	0.0145626		45.7932	0.0179585												0.444041	0.588082		65.8254	0.107925
0	0		88.5563	0.0941869															0	0.263646												0.0155009	0.0026343		90	0.0153399
0.000274015	0.000389721		88.0585	0.0136793												0.0214445	0		16.3648	0.45106												0.001751	0.0266218		22.5503	0.161031
0	0		62.6293	0.429757												0.516612	0.410517		52.67	0.163789												0.000897493	0.00544403		87.843	1.56956
-0.000487529	0.265468		90.8221	0.618946												0	0		8.27038	0.236967												0	0		65.8756	0.0373485
-0.000594235	0.148766		90	0.0130289												0.0474372	0.0447548		87.4959	0.0429905												0.159342	0.033116		35.8878	0.0754063
0	0		86.482	2.67633												0.019262	0.12547		84.8996	0.0777616												0	9.15072e-05		28.721	0.0543742
0	0		-0.0147007	0.100477												0	0		82.8476	0.279103												-0.00146531	6.87127e-05		33.0337	0.0268555
0	0		89.9347	0.985671												0	0		9.59739	0.587079												4.46683e-07	0.00106708		84.4628	1.57142
0	0		89.7338	0.701												0.000903211	-0.00102944		-12.9836	0.0286629												0.000152075	0.00272116		-131.16	0.0603542
0	0		90	0.0271753												0	0.00191095		-0.0017032	0.0142861												0.202913	0.331		72.7681	0.0111556
0	0		77.9275	0.0288026												0	0		71.3516	0.030045												0	0		87.1684	0.659834
0	0		91.3706	0.0240843												0	0		-0.0373714	0.0454105												0.0385399	0.00792296		89.9365	0.034919
0	0		86.8905	0.0185748												-0.00624533	0.0794962		2.22025	0.276984												0.00090823	-0.00271768		92.1042	0.156199
0	0		90	0.0357984												0	0		-0.230509	0.0825617												0.430147	1.82231		89.4474	0.128256
0	0		89.1776	1.42818															27.2619	0.254946												0.0731783	-0.00212889		89.2623	0.0138497
0	-0.00059048		88.2042	0.152576												0.357806	0.74181		90	0.0101799												0	0		32.4524	0.791398
0	0		90	0.0129264												0	0		0	0.0612954												0.00678116	0.000369094		91.6569	0.041101
0.000981137	0.000401339		90	0.273023												0.0033799	0.0128474		90.0763	0.0108687												0	0		90.0865	0.10858
0	0		84.8885	0.0163243												0	0		65.7869	0.0104953												0.00038699	0.00315473		-0.365082	0.0161536
0	0		89.9908	0.0278891												0	0		90.4215	0.0712207												0.0440242	0.00105778		79.241	0.0487693
0	0		91.4153	0.0104245												0	0		90	0.0564407												0.0107726	0.000306385		90	0.0182073
0.000113552	0.000145162		90.2024	0.238266												0.0303789	0.00210403		90.6782	0.0162315												0.000101433	-0.000248159		65.1769	0.168932
0.00180198	0.00346273		90.0572	0.394491												0	0		30.6089	0.0364516												0	0		76.9543	0.0699459
0	0		116.524	0.0121614												0.0718595	0.101485		55.6411	0.0415231												0.0323584	0.0581334		1.2092	0.0467014
0	0		89.5907	1.43407												0.309622	0.654059		56.18	0.220805												0.00696275	0.016314		23.3614	0.0368109
-0.000184431	1.55899		86.0697	0.524164												0	0		2.52524	0.0197141												0.0251839	0.0272427		90.4682	0.0877695
0	0		89.0635	0.0216512												-2.19e-05	6.17992e-05		75.9018	0.136316												0.0433763	0.112707		33.3388	0.336166
0	0		90.017	0.463261												0	0		-0.292633	0.024807												0	0		87.9602	1.69911
0	0		84.3625	0.140891												0	0		0	0.0109628												-7.09888e-06	-0.000449929		83.1995	1.19262
0	0		90	0.0695401												0.124573	0.220859		90	0.0528541												0.0489592	0.180467		90.0043	0.153502
0.00184316	0.108668		90	0.0101301															85.4651	0.0439576												0.0765983	0.159053		89.0743	0.0140084
0	0.436152		89.7087	1.94922												0	0		7.58482	0.0409192												0.712087	1.43482		83.8868	0.575582
0	0		78.0215	0.191738												0.147117	0.0208952		-0.0310604	0.0115042												0.00296049	0.294579		0.53741	0.0339943
0	0		89.7967	0.229908												0	0		0.205569	0.0288475												0	0		87.7226	0.181872
0	0		98.0028	0.0322194												0	0		16.1563	0.066408												0	0		70.8715	0.0310363
0	0		89.1433	0.0706593												0	0.000515582		11.8887	0.0304756												-0.000829051	-0.000562976		36.2375	0.1541
0	0		88.3384	0.0632262												0	0		57.861	0.0236978												-0.000286629	0.00876959		-122.504	0.0113806
0	0		89.5057	0.961666												0	0.00138388		0.650112	0.0595245												0	0.00563904		90	0.0558206
0	0		81.0411	0.195597												0	0		40.039	0.264574												0	0		67.8974	0.0300696
0	0		90	0.0430609												0.307417	0.258315		10.9986	0.283809												-1.05757e-05	-4.83606e-05		67.1502	0.147639
0.00387213	0.0117879		63.6483	0.269693												0	0		-0.210212	0.0504068												0	0		90	0.0106647
0	0.0405887		89.8563	1.57716												0	0		49.4015	0.0278088												0	0		88.4042	0.217242
0	0		90.1935	0.851683												0	0		3.00978	0.111743												0	0		65.215	0.345905
0	0		18.1539	0.089234												0	0		61.4964	0.0207387												0	0.000121431		46.4902	0.111221
0	0		89.8684	3.23892												0	0		2.61422	0.0832244												0	0		-2.90572	0.037614
			86.8603	1.98255															7.87752	0.0538447												0.0634416	-0.000673933		90	0.0315372
0	0		91.0296	0.0276154												-9.92779e-05	-0.00223886		0	0.0217719												-0.000676948	0.000200707		89.5361	0.274699
0	0		89.6895	0.886139												0	0		6.33244	0.44721												0	0.00110825		59.0116	0.269118
0	0		89.6869	1.71874												0	0		29.0605	0.0173128												0.0516979	0.0695458		87.3091	1.01753
0	0		29.3588	0.0535545												-0.0010101	9.88055e-09		76.1284	0.0346489												0	0		1.58873	0.0353531
0	0		89.9069	2.43365												0.0982211	0.0399557		0.0287432	0.29687												0.0129662	0.000464031		89.5727	0.767566
0.00107149	-0.00160843		86.6465	0.560207												3.98752e-05	0.000775643		55.9904	0.0241097												0	0		88.6492	0.0534222
0	0.00682652		90.1535	0.344667												0	0		0	0.0555809												0	0		90	0.0565815
0	0		90.1653	2.06806												0	0		5.97817	0.21												0	-0.000288022		63.892	0.165778
0.000744561	0.0419334		58.1998	0.0520812												0	0		89.6115	0.0269389												0	0		30.9087	0.0639918
0	0		89.966	1.63187												-0.000128972	-0.000714982		23.4364	0.317859												0.0179527	0.0129826		50.2966	0.899032
0	0		89.2386	2.03609												0	0		90	0.0332771												-0.000635885	0		89.9169	0.0169975
0	0		90.1128	0.951005												-0.000297292	-2.93286e-06		44.3761	0.166134												0	0		102.984	0.0139672
0	0		88.9157	1.61759												0.157964	0.00109849		50.6453	0.0501497												0	0.000583519		63.3235	0.0479814
-0.000115595	-3.1589e-05		58.1267	0.226636															91.4662	0.144307												0.00165801	0.0928691		90	0.110604
-0.000174263	0.0301534		87.5826	0.767923												0	0		73.1111	0.0472809												0	0		35.9205	0.124189
0	0		90.0637	0.509348												0	0		65.0406	0.0212678												0	0		86.5964	0.359162
-0.000602132	-3.74326e-07		41.985	0.0344411												-0.00010137	0.000100563		83.302	0.0483876												0.00216284	0.000781604		85.4521	0.0876396
0	0		63.1658	0.551349												0	0		84.0472	0.0412283												0	0		88.92	0.0286304
5.70684e-10	0.207108		4.11569	0.237431												0	0		84.4751	0.0897271												0.0505652	-4.66901e-05		90	0.0161921
0	0		-2.10733	0.0631744												0	0		87.8814	0.667475												0	0		86.0275	0.0521039
0	0		-1.41698	0.0290021												0	0		80.0958	0.174363												0.0549338	1.59777		69.2499	0.410573
0	0		90.0645	1.98164												0.0230985	0.027772		8.7443	0.0970731												0	0		-0.118183	0.0292813
0	0		70.8425	0.0166823															0.606578	0.0993016												0	-5.70916e-05		67.9518	0.0929889
0	0.939569		3.08082	0.245189															187.668	0.0174155												0.0268558	0.031998		34.5492	0.0959818
0	0		57.5306	0.37599												0	0		90.0716	0.036265												0.13352	0.16306		0	0.0182486
0	-0.000421744		89.2123	0.703087												0	0		15.085	0.0325629												0	0		90	0.0547695
-3.98796e-09	0		91.1362	0.147445												0	0		62.3669	0.249333												0.0809953	1.09969		-1.29899	0.0563789
0	0		88.9347	1.76847												3.49536e-05	0.000580097		54.703	0.276491												0	0		72.0876	0.0480668
0	0		90.0444	1.61252												0	0		73.2834	0.0483579												0	0		81.8322	0.077326
0.00887917	0.201534		35.6367	0.0123378												0.00291648	0.0242486		47.7379	0.0992183												0.0337421	-5.85507e-05		53.3057	0.199172
0	0		86.7389	1.06227												0	0		40.7239	0.0152635												0	0.0514484		86.0833	0.079235
0	0		56.9817	0.149595												-0.000461699	0.0120132		-3.09518	0.114405												0.0708281	0.0734271		58.0666	0.0221892
0	0		52.2132	0.0630742												-2.11668e-06	-4.33455e-07		-28.6088	0.017501												0.00190651	0.00101215		9.43734	0.0177225
-0.00221533	0.502965		86.9773	0.0418628												0	0		71.7677	0.820231												0	0		71.9599	0.403304
0	0		87.8786	1.10512												0	0		83.9772	0.102346												0.0117894	0.128364		72.0691	0.107876
0.00581961	0.0494801		66.8092	0.371358												0	0		82.8339	1.16489												0.00224067	0.000153554		99.1605	0.0629859
0.0848247	3.78497		90.0332	0.224543												0	0		90	0.0653301												0.0441975	0.0984606		57.7298	0.383075
			90.1212	0.0655545												0.374992	0.143486		80.0966	0.0168825												0	0.0153399		25.0812	0.145785
			89.9997	0.135449												0.070369	0.122666		30.6475	0.0431843												0	0		89.9991	0.121229
0.00064935	0.00226829		90	0.0684285												0.00222476	0.00019225		66.9956	0.423126												0.148719	0.0617544		75.8493	0.0256838
0	0		37.5593	0.18743												0	0		0	0.0240891												0.0590748	1.56845		60.4048	0.793161
0.00113503	0.132		67.4614	0.212174												0	0		61.5669	0.328097												0	0		51.6428	0.413498
0.0470571	1.24525		87.6445	1.52986												0.0342016	0.0241592		87.6241	0.0523114												0	0.00269034		20.1111	0.0539005
0.0294935	-0.000752735		90	0.137176												0	0		57.8399	0.578564												0	0		26.8133	0.386774
0.00681946	0.00816512		90.0753	0.520762												0.293263	0.00968588		3.81694	0.197745												0	0		8.36297	0.603885
0	0		86.0983	0.460861												0	0		46.9379	0.0101748												0	0		55.3267	0.068534
0.043693	2.76679		91.0559	0.125055												0.00101062	5.70966e-05		-114.522	0.0110732												7.22036e-05	-1.25243e-06		95.7713	0.0843633
			88.8997	0.749272												0	0		54.7204	0.24522												0	0		82.6519	1.55225
0	0		89.8039	0.284944												0	0		53.6779	0.0374974												0	0		25.2733	0.0414443
0.138147	0.706534		92.725	0.0174184												0	0		46.681	0.0543608												0	0		90.2019	0.0713746
0	0		90	0.0115893												0	0		72.5391	0.100231												0.000573764	-0.000139351		90.1516	0.0186868
0.0212577	3.61828		89.1554	1.8037												0.000321498	0.0432152		72.7733	0.146335												-1.47377e-06	2.21037e-05		41.0265	0.19929
-9.73083e-05	0.869949		73.4649	0.229369															37.069	0.170993												0	0		90.4613	0.20476
0.0732032	4.90423		85.2281	0.217848												0.0499595	0.0281912		66.0692	0.218747												0.015265	0.0340865		90	0.111488
0.0479984	2.64512		44.3937	0.0307641												0	0		65.0335	0.211074												0	0		12.6663	0.0271951
0.00156582	0.0365784		90	0.0306377												0.0522092	0.0677194		30.001	0.0191793												0.000192476	0		77.2768	0.731497
0.29495	0.719078		82.7927	0.389461												0	0		52.041	0.0799529												0	0		0.0246616	0.104861
0.206797	2.32614		90.0405	0.103032												0	0		5.56196	0.0774902												0.0610916	0.0442032		0.308567	0.200661
0.0187813	0.440213		85.1465	0.321836												0.0015573	0.00299402		17.6739	0.332643												0	0		89.4285	3.18035
-1.59978e-08	1.02885e-06		91.657	0.190403															28.3461	0.226389												0	0		71.1565	0.0175131
0	0		90.063	0.305308												0	0		73.6681	0.110361												0.0476845	0.0261292		85.1698	1.16256
0	-0.000301689		91.421	0.0195929												-5.40301e-05	-0.000648982		84.1071	0.0155434												0.0225143	0.0146398		89.4963	0.298928
0.336346	0.86348		90.0104	0.130143															3.05253	0.184103												0	0.00279314		47.7454	0.0165964
0	0		90.09	0.0621033												0.0584259	0.137267		62.7185	0.0613286												0.00488847	0.00247743		88.9535	0.128609
0	0		90.5471	0.232047												0.0125216	0.0128732		-0.010079	0.202966												0.15163	1.56408		65.3569	0.197733
0	0		90	0.0213969												0	0		68.6285	0.219552												0	0.00361271		90.134	0.209906
0	0		47.1233	0.0886156												0	0		1.21199	0.288197												0	0		89.9815	0.0428473
0	0		70.1613	0.0105833												0	0		0.63576	0.141017												-0.0397228	-0.0454393		27.7826	0.0432625
0	0		90.0007	0.0862438												0.00226174	7.32563e-05		89.998	0.0322151												0.00330475	0.0106549		90	0.266057
-0.000648404	0.00435145		57.3649	0.108276												0	0		0	0.0296005												0.0325967	0.659028		27.3441	0.0411905
0	0		90.3893	0.179644												0	0		24.3098	0.0308136												0	0		30.1901	0.269746
5.09243e-06	0.000290986		79.192	0.249041												0.263646	0		0	0.0198468												0	0		89.5689	0.137664
0	0		52.382	0.0353781												0	0		6.94157	0.174304												0	0		80.9472	0.483579
0	0.091564		87.2662	0.0541641												0	0		49.8754	0.0305664												3.87113e-05	0.034919		20.1171	0.26644
0.0309774	3.01129		90	0.176309															81.6748	0.106363												0	0		55.2346	0.201575
9.21434e-05	0		90.7964	0.044651												0	0		74.7633	0.110042												0	0		83.671	0.0781352
0	0		89.4008	0.442802												-0.000447778	-6.00581e-05		5.71367	0.165995												8.4315e-07	-0.000219605		86.5709	0.830377
0.0467602	0.00659676		10.6031	0.0115295												0	0		18.0546	0.0336721												-0.00573528	0.156094		88.7564	0.199285
0	0		53.2057	0.0707645												0	0		22.9692	0.0290324												0.00123696	0.12825		90.0939	0.708931
			90.0155	0.701166												0.432786	0.127087		14.3249	0.0194171												0	0		91.104	0.217606
0	0		86.1083	0.681573												-0.000240169	1.35258e-08		0	0.039786												0.000178304	0.0138486		90.1507	0.588831
0	0		90	0.0354417												-0.000194398	-0.000353609		61.6336	0.0638642												0	0		90.0072	0.0421826
0.00124155	1.75045		90.6329	0.572457															57.1687	0.094183												0.667811	0.424664		86.63	0.119576
0	0		82.4942	0.191496															13.0971	0.0991218												0	0		91.0334	0.0309793
0	0		59.3117	0.076606												0.0993226	0.130238		-3.3907	0.0290502												-0.00118844	0.0410838		37.1147	0.0164727
0.00237308	0.094157		90.1867	0.0241524												0.00246183	0.00332824		58.554	0.121138												-1.44723e-05	0.000119965		90.8495	0.0432266
0	0		89.9351	0.258645												0	0		59.9398	0.0334564												0	0		0.0457773	0.0428884
0.000463443	0.0136715		83.7737	1.728												0	0		69.7008	0.0266911												-0.000163982	0.10858		-16.8438	0.0390407
-0.00249312	0		82.9285	0.497099												0	0		90	0.152717												-4.77624e-07	-1.77635e-06		90	1.69666
0	0		22.8172	0.375181												0.234503	0.0340865		53.6861	0.0317411												0	0		87.4625	1.88439
0.197579	0.381646		85.5362	2.34591												0.00187829	0.0429495		68.4172	0.0354223												0	0		48.8545	0.025143
3.10497e-05	-8.00248e-05		90.6304	1.26499												0	0		5.07942	0.0205192												-2.55543e-08	2.06859e-05		16.6374	0.0271632
5.71059e-07	-1.5312e-07		89.9642	1.60021												0.000141088	-0.000803212		82.642	0.0493478												0	0		1.84804	0.0144706
0	0		74.7445	1.69345												0	0		85.8797	0.0452634												0	0		19.3084	0.203404
-0.00888087	0.618882		1.14313	1.77338												0	0		89.8221	0.0488984												0	0		87.8911	0.0653771
0	0.0130289		88.5222	1.31114												-2.82758e-05	0.000266065		90.0769	0.0624375												0	0		34.5679	0.0136088
0	0		45.8075	0.321838															72.5274	0.0969606												0	0		86.2531	0.0429672
0.164225	2.67128		79.8941	2.40153												0	0		37.8525	0.0896627												0	0		12.4634	0.0205676
0	0		61.527	1.70171												0.00691315	0.0774537		85.8068	0.0139656												0	0		89.0247	0.0556722
0	0		16.9886	1.13231												0	0		86.8374	0.0494503												0	1.07941e-05		50.2017	0.106996
0	0		38.9992	1.10342												0.00322048	0		91.9108	0.0191219												0.00332281	-4.95327e-05		82.3186	0.0214883
0	0		6.09599	0.0660598												0	0		60.5111	0.441818												0	0		89.9242	0.79417
0	0		43.9186	1.38783												0	0		84.409	0.017945												0	2.36031e-05		81.0096	0.0721776
0.100477	-2.57798e-05		71.6128	0.294265												0	0		54.9577	0.114905												0.000316832	-0.000882984		91.1426	0.164209
0.00112379	0.98567		88.6796	0.643402												0	0		84.134	0.387977												0	0.00809212		64.7133	0.212367
-0.000300861	-0.00180784		67.6752	0.268785												-0.000481147	-5.54802e-05		63.0409	0.0379437												0	0		32.0069	0.0354104
0.00325706	0.700992		88.2093	0.12547												0	0		88.9339	0.119957												0.000951879	0.000719071		36.306	0.0547669
0	0.000823539		85.6736	0.0985164												0	0		23.8384	0.0101541												0	0		93.3633	0.119278
0	0		89.0019	1.02323												0.0347506	0.276931		76.1396	0.061475												0.0161532	-0.000102928		46.1328	0.636759
0	0.0271753		0.680362	0.953743												0.578862	0.0978802		92.5625	0.0674493												0	0		90.1812	0.0185078
0	0		85.2946	0.10229												0.0279301	-0.00643976		80.1148	0.0579845												0.00057378	1.24906e-06		83.5412	0.3675
0	0		58.6684	0.930985												0	0		89.4005	0.0824758												0	0		87.1276	0.104714
0	0.00552382		82.8451	1.37729												0	0		-18.7935	0.0230604												0	0		90.4374	0.70471
0.00602406	0.0281656		73.7648	0.0465594												0	0		85.5822	0.246207												0.00910418	0.047912		90	0.0152618
0	0		90	0.499926												0	0		44.2741	0.284679												0	0		69.8584	0.203975
0	0		81.7995	1.70651												0	0		90	0.238828												0	0.0182073		6.75469	0.175926
0	0.00154919		0.926327	0.0227352												0	0		87.513	0.242206												0	0		90.3977	0.230607
0	0		59.3892	0.704504												0	0		0.282038	0.0959769												0.0709208	0.153324		89.4489	0.0329882
0	0		0.645321	0.2751												0	0.000615683		31.5803	0.235989												0	0		94.0804	0.0266403
-0.000576075	0.0240774		62.8752	0.436685												0.00830309	-0.000145289		88.8422	0.124758												0.000532114	-1.20681e-06		89.463	1.18535
0.00100758	0.0185474		90	0.122695												0.0142861	-4.24675e-07		47.3467	0.20656												0	0		89.9834	0.0874932
0	0		75.4219	0.563278												0	0		0	0.100192												0.00377847	5.80898e-05		90.09	0.0883942
0	0.0034956		90	0.0192715												-0.000882569	-0.000164511		3.83931	0.110435												0	0		89.3476	0.0340958
0	0		47.664	0.449666												0	0		54.6892	0.0252828												0.0157887	0.0681406		84.3227	0.629275
0	0		90	1.20518												0	0		61.6512	0.102015												0	0		75.4043	0.107469
0	0		12.0844	0.984001												0.00960718	0.0284676		0	0.0206387												0.046691	0.000985537		90	0.0108914
			66.9281	0.429053												0	0		89.3295	0.252479												-0.000417822	0.00031174		79.1986	0.0734511
0	0		68.019	0.346414												0	0		69.414	0.384134												0.0337932	0.0145966		93.6454	0.0200054
			89.3953	0.0785193												0	0		90.0326	0.0490386												-7.12879e-07	-3.545e-05		67.8124	0.121486
			89.027	1.66625												0.0454105	-2.96192e-05		66.4225	0.0124709												0	0		21.0277	0.117828
			90.8318	0.0803065												0	0		90	0.31131												0	0		89.8501	2.62905
0	0		41.7943	0.366507												1.37287e-06	0.000960554		103.985	0.0476861												0	0		26.8362	0.0261976
-0.000241918	0.000189405		75.6542	1.05701												0.276776	0.0107306		86.2202	0.338266												-0.000717245	0.0877666		41.6466	0.0682954
-5.69624e-06	0		89.4022	0.732388												0.082561	-0.000332156		21.2904	0.0131415												0	0		89.2281	0.0859287
6.69867e-05	1.90408e-05		90.5152	0.19144												-0.00184017	0.000549287		0	0.0119805												0	0		84.9682	0.788102
0	0		-0.186058	1.42239												0	-0.000177011		44.7953	0.0746752												0	0		90.1182	0.042322
0	0		89.3967	0.6844												0.226627	0.11678		0	0.0363687												0.280845	0.184753		88.6164	0.0508549
0	0.0357984		3.11197	0.403649												0	1.28201e-05		22.6014	0.0479757												0	0		67.4908	0.329795
0.0205	1.42803		0	0.0118723												0	0		90	0.0314648												0	0		90	0.0370123
0	0		90.1878	2.13046												0	0.0101799		90	0.0265349												0	0		90.2329	0.112906
0	0		-1.76409	0.0104184												0	0		68.7762	0.0141459												0	0		21.5889	0.0112087
0	0		89.915	0.05761												0	0		90	0.127726												0.0053848	0.00521723		74.7927	0.0319193
0	0		86.3012	1.2871												0.0612954	0		90	0.379333												0.0019867	-0.000507457		90	0.0106444
0	0		90.2027	0.671155												0	0		90	0.190685												0.060478	1.69804		84.328	1.17073
-0.000166907	-0.000243556		89.9652	0.566986												0	0		33.9392	0.252595												0.141221	1.18423		87.5154	0.285784
0	0		88.9323	2.16623												0.00158615	0.000734883		90.0038	0.535464												0.00541691	0		1.588	0.170176
0	0		74.2236	0.117531												-1.44771e-05	0.0108687		71.7281	0.0565819												0	0		0.115198	0.393849
0.00478143	0.152502		76.6859	0.247985												0	0		46.0401	0.0923335												-1.14147e-05	0.153502		90.4247	0.237447
-8.63465e-05	-0.00103505		90	0.199899												0	0		52.9609	0.685691												0	0		0.30457	0.247456
0.00233913	0.00166147		46.5288	0.348601												0	0		56.4468	0.0421836												0	0		79.1313	0.657171
0	0		0.449791	2.72873												0	0		91.1705	0.138169												0.000226314	0.0140065		82.9436	0.128064
0	0		3.55484	0.160904												0	0		74.8012	0.0560249												0	0		92.0198	0.0464209
0	0.0129264		-4.88753	0.156998												0	0		90.7518	0.0472541												0	0		73.2454	0.0613443
0	0		82.5238	0.704864												0.00430443	0.00957196		90	0.138605												5.30421e-05	-0.00188415		89.8525	0.252304
0	0.273023		0.46625	0.63628												-0.000523987	0.0712188		90	0.286113												0	0		89.7889	0.0212589
0	0		83.8958	0.454642												0	0.0564407		4.11257	0.217089												0.0612955	0.572309		75.3984	0.0492706
0	0		87.1845	0.0219732												0	0		90	0.103729												0	0		88.4147	0.338183
0	0		56.1069	0.0334303												1.13761e-06	3.82568e-10		79.0981	0.214108												0.0339928	0.000318847		89.9094	0.0100869
0	0		27.8547	0.0371567												0	0		13.8606	0.045751												0	0		90	0.0177944
0	0		88.3119	0.948234												0	0		86.3296	0.0628302												0	0		-0.868514	0.0324925
0	0		88.5416	0.31576															90	0.153604												0	0		90.0408	0.677951
0	0		53.0694	0.0123635												0	0		26.7049	0.0156439												0.0072273	0.181729		89.1582	0.233991
0.0014544	0.0162594		75.1693	0.138884												0	0		76.1457	0.21505												0	0		84.0832	0.336242
0.00446439	0.00330177		89.9389	0.302516												0	0		86.1999	0.0391269												0.0101703	0.0293227		58.9757	0.455973
4.45873e-06	0.0278891		90.3675	0.0515249															14.8916	0.303813												0	0		90.1402	0.0790938
0	0		89.9854	1.07018															90.5501	0.121726												0	0		88.8568	0.0747468
-0.000293765	0.000153083		0.0476694	0.306837															92.951	0.0125242												0	0		90.0057	0.84304
0	0		87.6434	0.998473												0	0		65.6214	0.072565												0.124293	0.0910935		89.0557	0.138929
1.88493e-06	3.34458e-05		85.1686	0.877495												0	0		81.3016	0.0766964												-5.2893e-05	-1.73516e-05		88.724	0.034035
0	0		2.42707	0.988889												-0.000192119	0.0162304		26.5494	0.0657137												0	0		83.3132	0.469268
0	0		89.5336	0.0415701												0	0		91.2649	0.107788												0	0		78.281	0.0173495
0	0		13.102	0.0725182												0	0		52.7568	0.0447022												0	0		91.1454	0.15631
-0.00025747	0.0104213		61.0199	0.243374												0	0		11.6629	0.0323549												0	0		95.1143	0.0233307
7.19678e-06	0.00367976		43.2684	0.0125426												0	5.91021e-06		88.5221	0.285998												0	0		87.5969	0.0912359
0	0		90.2657	1.06239												0	0		89.7014	0.401849												-0.00611552	-0.00959783		90	0.0458865
0	0		88.4008	0.996963												0.000548349	9.49332e-08		90	0.478126												0	0		90	0.266668
-0.000841488	0.238265		57.9225	0.272673												0	0		90	0.0110284												0	0		88.8941	0.0371061
0	0		89.8416	0.286665												0	0		90	0.0143878												0	0.0018674		-0.17464	0.0384551
0	0		17.2225	0.0175013												-0.00188032	0.000461576		26.6846	0.262422												0	0		89.7584	0.0917576
-0.000393728	0.39449		33.7195	0.357073												0.0313726	0.0185602		90	0.0183575												0	0		92.0091	0.0170062
-0.00543092	0.0108814		82.5023	0.0192501												0.0234346	0.0342781		86.9051	0.0745895												0	0		90	0.0226819
0	0		60.613	0.779841												0.000909789	-0.000539918		88.1025	0.0572397												0	0		86.5426	0.630672
0	0		29.7134	0.369667												-7.19232e-05	0.00354175		90.9219	0.164131												0.00179061	4.20594e-05		67.1651	0.0334562
0	0		88.7842	0.944048												0.00168617	9.94548e-06		-1.29333	0.0131177												0	-9.29985e-05		90	0.12417
0	0		41.7718	0.0117292												0.122897	0.183443		90	0.010189												0.000106465	0		96.384	0.0301268
0	0		87.2493	0.925637												1.76574e-05	-0.000245775		63.8173	0.0356554												0	0.0558206		88.7815	0.421542
0.0102436	1.43404		65.5831	0.480653												0	0		-11.642	0.0115011												0	0		81.9196	0.0147907
0.0359278	0.522931		89.4351	0.0770075												0.0196949	0.00086859		0	0.0576548												0	0		90.3135	0.0650259
0	0		92.5796	0.0460751												0	0		75.2352	0.16345												0.0113142	0.0278599		37.4527	0.0885866
-0.000221453	0.00195937		30.28	0.265918												0	0		19.8425	0.0171738												0	0		0.00584131	0.0278422
0	0		79.5106	0.0597338												0	0		26.981	0.218876												0	0		0.2877	0.0896901
0.000353885	0.0216483		83.5734	0.0946302												0	0		81.2925	0.0138934												0	0		9.87026	0.0524354
0	0		83.6838	0.154298												0	0		-0.418062	0.0972091												0.0573307	0.136053		66.7009	0.0177614
0.000390941	0.00347302		88.6592	0.118261												0	0		26.9766	0.0601241												0	0		0	0.0121272
-0.000137378	0.463261		89.5026	1.48449												0	0		82.469	0.0324378												0	0.0106647		62.9436	0.316251
0.0138403	0.14021		1.21409	0.0619059												0	0		81.1738	0.243554												0.00604966	0.217157		90	0.13939
-7.11813e-09	0		87.5225	0.535669												0.00874302	0		49.327	0.305579												0	0		0.0087034	0.030938
0	0		9.4398	0.0878764												-0.00389585	-0.00276857		-8.93063	0.0203426												0.145008	0.314042		0.311503	0.034384
0	0.0695401		89.6885	0.0775235												-0.00181261	0.0056558		89.9658	0.536898												0	0		41.3151	0.155171
0	0.0101301		32.2584	0.0864567												0.000687041	0		89.7903	0.134164												0	0		1.8472	0.0980459
0	0		88.5909	0.0698771												0	0		7.28741	0.0743047												0	0		5.1119	0.114694
0	0		-1.42812	0.101769												0	0		0	0.0272535												0	0		81.3004	0.0992122
0.00991157	1.94919		60.3792	0.0656725												0	0		85.3622	0.0293253												0	0		81.3784	0.0671114
0	0		80.0055	0.06814												0	0		20.4952	0.527243												0	0		-0.109249	0.135049
0	0		90.1311	0.0157543												0.0332047	0.13221		71.1253	0.137156												0	0		-0.388774	0.137513
0	0		89.9695	0.802933												0	0		45.1987	0.756668												0	0		66.0912	0.748894
0.0397942	0.187563		70.9773	0.0303417												0.0010355	0.00616027		89.2173	0.0239109												0	0		79.5364	0.151162
0	0		89.6351	1.32679												0	0		51.8906	0.106423												-0.00279903	-0.00375625		28.3325	0.102875
0	0		0.00912096	0.0500054												0	0		0.0534046	0.0214538												0	0		0.946974	0.0324481
0	0		88.2879	1.31667												0	0		18.8602	0.721073												0.000194369	0		73.7033	0.0104288
0	0		69.8999	0.0760402												0.0248067	-0.000126699		89.7983	0.289659												-0.000294129	0		-0.882331	0.132448
0	0		88.0278	0.0353557												0	0		83.2188	0.360298												0.00783236	0		75.1242	0.072066
			88.1324	0.0228592												0	0		12.0345	0.183022												9.42078e-05	0		56.3738	0.914796
0	0		71.77	0.107197												0.0109628	0		66.0634	0.251205												0.0765731	0.0806636		59.6594	0.29291
0	0		90.9293	0.120322												0	0		80.1429	0.141405												0.000176892	0.000371016		90	0.157686
0.000815843	0.229907		83.0366	0.295308												0	0		90.0854	0.208529												0	0		74.9227	0.27785
-0.00448561	0.0319056		90.007	0.103017												0	0		44.9636	0.126573												0	0		1.39525	0.279896
0.00105652	0.0706514		6.72709	0.134088												0	0		50.0129	1.09559												0	0		0.53264	0.0178599
0	0		80.7716	0.0186296												0	0		71.8617	0.0301448												0	0		51.3661	0.0133838
0.00183336	0.0631996		79.1944	0.230483												0	0		20.4	0.0768518												0	0		91.6791	0.0819136
0	0		89.9953	0.341897												0	0		84.4369	0.0245174												0	0		1.83604	0.071659
-3.59815e-07	4.8982e-07		90.0731	0.0394583												0	0		26.3586	0.244897												0	0		83.4937	0.0167166
0	0		87.9514	1.6926												0	0		-0.49297	0.194595												0	0		90.282	0.153619
0	0		-0.47612	0.0900807												0	0		23.1421	0.0535777												0.0375656	-0.00190675		96.58	0.1038
0	0		90.0305	0.630805												0	0		7.39853	0.0322198												0.00360713	-0.000371203		23.0447	0.229097
0	0		223.135	0.0111847												0	0		-0.980957	0.100938												0	0		0	0.0173521
0	0		85.0458	0.06689												0	0.0528541		77.4196	0.0186225												0	0		-0.0622482	0.0662523
0.00829637	0.96163		62.9812	0.599323												0	0		13.3884	0.066525												0	0		90	0.0460343
0.0304593	0.19321		84.867	0.356088												0	0		54.814	0.297017												0	0.0315372		90.0951	0.0135658
0	0		79.7449	0.0391861												0	0		3.60527	0.364568												0.00511991	0.000185901		76.9803	0.0459724
0	0.0430609		90.1129	0.103751												0.00347556	0.04382		27.67	0.0461133												0	0		80.4336	0.108578
0	0		89.6397	0.704171												0	0		1.53021	0.0127315												0.00222392	0.27469		79.9437	0.351189
-1.83292e-05	-2.43832e-05		62.7087	0.248136												0.0405612	0.00540109		73.6589	0.213622												0	0		90	0.263842
0	0		4.82083	0.018423												0	0		56.9969	0.025465												0.138559	0.230707		56.3401	0.774647
0.119712	0.241669		62.1112	0.696892												4.53884e-05	0.000822643		190.23	0.013247												0	0		80.1698	0.267333
0.00395534	1.57716		4.56921	0.260467												0	0		81.9919	0.398884												0	0		86.3455	0.141211
0	0		28.9681	0.15397												0	0		5.71938	0.573253												0.047771	1.01641		89.9268	0.0157369
-0.00221838	-0.00247213		66.0433	0.0102761												0	0		63.1121	0.672657												0	0		85.5938	0.780882
0	5.58817e-05		90.6922	0.0175767												0	0		64.5326	0.0519373												0	0		13.2376	0.040463
0	0		33.2242	0.0645729												0	0		90	0.321727												0	0		84.1671	0.547002
0	0		1.66993	0.107289												0.000354685	0.00211875		90.083	0.0238367												0	0		76.5827	0.355355
0	0		90.0197	1.25567												0	0		88.106	0.0943868												0.00161344	0.0084649		44.4642	0.101487
0	0		89.8104	0.037765												0	0		49.6203	0.156726												0	0		173.605	0.0111465
0	0		19.6976	0.104484												0	0		89.1217	0.25385												0.0353395	0.000980166		89.9996	0.0348612
0	0		66.3485	0.31211												0	0		85.0965	0.0611202												0.00356164	0.000259624		90	0.830844
0	0		61.4467	0.180757												-0.000165302	0		90	0.0136296												0.00572447	0.767544		45.6956	0.0416407
-0.00287699	0.851679		21.9709	0.428943												0	0		83.2324	0.338892												0	0		0	0.0359885
0	0		90	0.0699885												0	0		-4.00053	0.0526128												0	0		87.1705	0.0801854
			90.4676	0.0364055												0	0		84.6765	0.288821												0	0		89.9006	0.397549
-0.000477289	-0.00381071		58.6881	0.0385065												0	0		-10.6244	0.0276184												0.00125938	0.0534074		90	0.0160866
0.0847922	0.0278026		43.973	0.432748												0	0		73.7485	0.13884												0	0		-29.4848	0.0117715
0.00744209	3.23891		34.5704	0.0783152												0	0		5.43967	0.100639												0	0		54.0377	0.034198
0	0		89.6086	0.202421												0	0		10.8319	0.262573												0	0		87.6874	0.384493
0.108586	1.97958		90	0.0321883												0	0		90	0.014536												-9.36827e-05	-0.000203349		78.8302	0.0352943
-0.000496208	0.027611		88.9751	0.0775852												0	0		137.185	0.0367667												0.000694268	7.97686e-05		-14.0442	0.0392836
0	0		89.8177	0.150097												0	0		97.6102	0.0250928												0	0.0565815		64.7221	0.0210347
0	4.24319e-08		71.3353	0.223084												0	0		90.7651	0.191002												0	0		89.6093	0.13491
0.00480155	0.886126		0.230738	0.0719516												0	0		6.92335	0.0700989												0	0		74.843	1.03944
0	0		47.3064	0.0168596												0	0		99.057	0.0122516												0	0		78.2791	0.0199411
0.00121922	0.00426765		48.6449	0.185763												0	0		4.84219	0.0431595												0.0729533	0.148863		4.3212	0.0422251
0.00939181	1.71871		64.9114	0.0170354												0	0		2.62146	0.647512												0	0		90.0509	0.0447242
0.0466763	0.0262566		16.3967	0.094084												0	0		50.0542	0.365205												0	0		91.0146	0.0181118
0.00395638	2.43364		89.5458	0.27974												0.00313315	0		29.5023	0.0385082												0	0		81.5896	0.019662
0.0327701	0.559247		89.9713	0.13954												0	0		88.2845	0.454452												0	0		75.0158	0.0497514
-0.000923465	0.344666		80.3156	0.0181939												0.0070158	3.07478e-05		39.8562	0.0985589												0	0		-1.48429	0.118295
-0.00596478	2.06805		4.40019	0.0261206												0	0		72.8042	0.321403												0	0		26.1511	0.0971116
0.0274446	0.0442634		30.5611	0.347262												0	0		64.8686	0.0285735												0	0		87.8532	0.0361807
0.000968964	1.63187		90.0093	0.179883															91.277	0.221375												0.0549041	0.0328708		87.6126	0.0109139
0	0		85.7629	0.601589												0	0		7.39738	0.108238												0	0		78.3345	2.29599
0	0		68.7802	0.785783												0.00853669	0.00242401		82.578	0.210885												0	0		90.0012	1.10234
0.027056	2.03591		53.8753	0.355437												0	0		87.3487	0.111797												0	0		89.9617	0.183611
-0.00187258	0.951003		89.1574	0.1976												0	0.0035753		37.2444	0.0762756												0	0		89.8056	0.269879
0.0306116	1.6173		56.9902	0.0988183												0	0		26.6087	0.0114537												0	0		52.8785	0.150076
0.119673	0.192463		52.3574	0.0939703												0	0		92.2125	0.0678607												0	0		72.6198	0.0129037
			46.194	0.10942												0.0115042	-6.23651e-06		68.3342	0.0641869												0	0		41.7212	0.789158
			89.6234	3.54847												0	0		18.859	0.11896												0	0		90.9785	0.0660914
0.0323899	0.767239		-2.66932	0.0918538												0	0		23.0875	0.0415936												0	0		82.9411	0.017578
0	0		2.35349	0.0160398												0	0		80.919	0.483207												0	0		60.315	0.0628579
			88.9806	1.14122												0	0		86.6008	0.0620969												0	0		10.534	0.0637215
-0.000565971	0.509347		106.086	0.0179273												0	0		110.446	0.0458486												0	0		93.9902	0.0107631
			78.3826	1.13196												6.3541e-05	0		19.9903	0.151181												0	0		90	0.013882
			85.4382	0.0255508												0	0		57.0088	0.0633229												0	0		3.81648	0.027617
			9.84965	0.026826												0	0		20.23	0.357862												0.574314	0.69168		80.1441	0.114519
6.60032e-08	-8.79327e-08		89.9039	1.87395												0	0		77.6057	0.413122												0	0		0.0263988	0.0559974
0.0256008	0.0230389		0.139983	0.627424												0	0.00216827		88.2214	0.339724												0	0		7.03652	0.056567
0.248884	0.491978		89.3596	3.40429												0.00216192	0.00120642		99.6145	0.0517569												0	0		0	0.221892
0	0		48.5215	0.627746												0	0		88.3836	0.0792533												0.000527108	-0.00035663		0	0.0706512
0	0		88.5316	1.04919												0	0		144.085	0.0104138												2.46448e-05	0.0169974		69.996	0.014516
0	0.00468758		74.4283	0.12015												0	0		90	0.0105716												-0.000748964	0.00639275		0.0203399	0.0205192
0.236819	0.0170406		89.7837	0.0355395												0	0		94.2131	0.322593												0	0		-0.650766	0.1299
0.0631317	-0.00232302		76.1703	0.0172045												0	0		0.408195	0.0212766												0	0		0	0.016625
0.0289933	-0.000717178		90	0.0205875												0	0		0	0.152745												0	0		87.9068	1.84436
0	0		90.8249	0.112415												0	0		33.1543	0.0998349												0	0		-0.0736723	0.0113035
6.92648e-05	0.000387006		90.8454	0.675798												0	0		90	0.0149956												-0.00313804	0.0136101		-0.183479	0.0882367
-0.00223009	1.98164		55.4733	0.473026												5.44227e-06	0.00154471		90.0209	0.0802075												0	0		88.5252	0.20899
0	0		90.0091	0.377224												0.0288473	0.000103501		102.653	0.0155709												0	0		90.122	0.582102
0.00547455	0.0157584		4.34708	1.37412															21.8007	0.154267												0.0215414	0.0428741		89.817	0.114062
0	-8.52162e-09		64.2653	0.0522951												0	0		66.2037	0.0809739												0	0		90	0.215549
0	0		59.0664	0.0332741												0	0		27.7878	0.497485												0	0.110604		88.7389	0.114282
0.244834	0.0131776		90	0.016757												0	0		78.4686	0.041385												0.000273207	0.00336278		73.9394	1.06722
0.00196088	-0.000498272		34.7371	0.102402												0.0637853	0.0184786		4.36268	0.0423635												0.000134686	0.00453067		0	0.0209628
1.53822e-07	0.000226143		31.9645	0.0883116												0.0298219	0.00627833		50.7792	0.230918												-0.000176245	0.0033373		85.16	0.139292
0.20185	0.317215		80.8578	0.920085												0	0		95.302	0.0824697												0	0		87.8666	0.0672981
2.21104e-05	0.00232704		0.0713357	0.0675015												0	0		89.0268	0.200971												0	0		1.29148	0.0388855
0	0		42.6659	0.151917												-4.30212e-05	0.00166475		77.6536	0.235036												0.100572	0.0728567		65.9646	0.0643904
0	0		66.436	0.0658551												0	5.15756e-06		68.2255	0.0138328												0	0		75.0606	0.012625
0	0		83.0947	0.394456												0	0.000234061		90.103	0.109294												0	0		-3.26334	0.0234557
0	0		47.0923	0.249976															51.4781	0.0703876												0	0		90	0.0218154
0.000409548	0.000369138		46.2312	0.231931												0	0		20.694	0.0181118												0.0213233	0.358528		0	0.0611352
0.00966513	0.703021		2.03669	0.0598324												0.000970929	0.000172162		71.6798	0.0157894												0	0		98.3759	0.0827075
-0.00292384	0.147416		17.929	0.0178756												-5.02031e-07	2.75318e-05		20.1802	0.129767												0	0		-1.34915	0.0443682
0.0328793	1.76816		89.2413	1.94375												0	0		35.1057	0.193815												0.00694916	0.0873636		16.0164	0.143302
0	0		40.4177	0.0508388												0	0		73.4331	0.139098												0	0		90.596	0.042676
-0.00124903	1.61252		38.8015	0.0986695												0	0		43.1858	0.0671778												-1.36257e-07	7.61758e-06		79.0642	0.0308658
0	0		0	0.0128434												0	0		73.9017	0.160364												0	0		90.1174	0.0245368
1.26524e-05	0.00787795		41.7638	0.123046												0.008092	-0.00016747		84.3605	1.02641												0	0		96.143	0.0171826
0.0100273	0.00718857		57.367	0.114901												-2.90435e-05	-9.52762e-05		0	0.0625606												0	0		84.9416	0.0141507
0	0		90.0329	0.0188899												-0.00111204	0.00351929		84.0543	0.152602												0	0		72.249	0.0877922
0.0604286	1.06055		90	0.0946933												0.00344421	0.00369191		92.5149	0.0155112												0.000539637	0.0286253		5.4621	0.0565886
0	0		0.00148229	0.0365536												0.0126066	0.0200663		71.6673	0.436319												0	0		89.5578	0.0417105
0.0815155	0.125435		0	0.0117662												0	0		0	0.0118058												0	0.0161921		87.7992	0.100477
0.0386471	0.0498473		9.2845	0.115703															93.0244	0.33104												0	0		52.0684	0.0439422
0.00220753	0.0418046		69.2103	0.0797293												0	0		89.1509	0.236751												0.0036096	0.0519787		0.0555182	0.0162615
0.040908	1.10436		69.7164	0.0252872															83.9702	0.0235294												0	0		77.008	0.101681
0.146239	0.341352		89.7287	0.995306															9.30231	0.033363												0	0		91.4765	0.0208651
-0.000130094	0.224543		89.044	1.03387												-0.00121391	0.000179489		94.7892	0.035111												0.145463	0.383941		86.2519	0.870344
-0.000138615	0.0655544		53.1493	0.797263												0	0		91.5712	0.025593												0	0		43.9896	0.269037
7.14721e-07	0.135449		63.7381	0.0985129												0	0		96.5291	0.0100305												0	0		77.3528	0.0218861
0.000321408	0.00206912		17.5904	0.0139582												0	2.68288e-06		116.382	0.0404081												0	0		88.1118	0.0156908
0	0		52.2299	0.456272												0	0		94.9041	0.0252041												0	0		1.9167	0.125149
0.00387896	0.00119933		81.316	0.0363387												0	0		75.777	0.10444												0	-1.9849e-07		18.9674	0.0137519
0	0.0684285		89.8188	0.0476604												0.0595206	0.000675386		-0.0934068	0.131035												0	0		0	0.0100165
0	0		47.9441	0.0280702												0	0		75.2958	0.0230006												0	0		84.5611	0.014395
0.14858	0.114254		72.6164	0.0552066												0	-5.56404e-07		41.33	0.0732582												0	0		90.389	0.387899
0	0		71.8696	0.304944												-1.27516e-05	-2.13418e-05		90.4187	0.013612												0	0		90	0.48073
0.0813275	0.195968		89.1362	0.0572938												-0.00110137	0.000730292		43.4827	0.256006												0	0
0	0		0	0.0224034												-0.000580389	-0.00124304		93.4029	0.111969												0	0
0	0		88.7619	0.452861												0	0		90	0.32875												5.65995e-06	0.000103077
0.0628773	1.52857		28.7567	0.0986003												0	0		90.1234	0.0392766												0	0
0	0		91.8535	0.137581												0.20256	0.170203		90.3577	0.387971												0	0
0	0.137176		15.0067	0.01041												0	0		76.3312	0.0530311												0	0
-0.000684514	0.520762		90	0.0841896												0	0		88.5988	0.0769231												0	0
-2.4849e-06	-0.000196896		51.9186	0.216599												0	0		85.192	0.150423												0	0
0.0313595	0.459793		57.7935	0.0514728												0	0		1.44834	0.0690886												0	0
0	0		0.415481	0.0309632												0	0		85.6353	0.165243												0	0
0	0		103.921	0.0257015												0	0		63.7808	0.156949												0.0292812	-6.03979e-05
0	0		0	0.0130037												0	0		87.4343	0.0498563												0	0.000818819
0	0		19.2957	0.035291												0.278596	0.0541466		52.8525	0.033423												0	0
-0.00230452	0.125034		58.1885	0.0103212												7.03101e-06	3.30078e-06		210.177	0.0163171												0	0
-0.000652048	2.82064e-06		46.6836	0.0401848												0.0504064	-0.000184936		90	0.0165567												2.25128e-05	0
0	0		8.72394	0.027854												0	0		85.0881	0.206637												0	0
0	0		-0.172076	0.182778												-3.12785e-07	-0.000183693		90.8818	0.0557234												0	0
-0.000301657	0		90.2714	0.151887												0	0		9.94049	0.0736857												0.0349067	0.0861885
0.0143883	0.749134		54.2831	0.0393857												0	0		0.429793	0.0524642												0	0
0	0.0039623		89.446	4.21779												0.0180967	0.0211149		11.3553	0.158748												0	0
0	0		89.8444	0.92154												0	0		90.016	0.0246045												0	0
0	0		90.0402	0.975721												-3.9954e-06	-1.62805e-07		88.4921	0.0496242												0.0790544	0.0544325
5.40299e-05	0.000617691		4.61795	0.196898												0	0		58.3819	0.297234												0	0
0.000975086	0.284942		90.0415	2.49136												0	0		40.4443	0.196749												0	0
0	0		90.0002	0.169534												0.000280729	0		79.1458	0.017603												0	0
-0.000828098	0.0173987		49.1894	0.123988												0	0		23.7602	0.0478378												0	0
-0.000383311	0.00803528		7.34751	0.155615												0	0		-0.0724255	0.199183												0	0
0	0		89.7633	2.18885												0	0		66.8222	0.588291												0	0
0	0		90.0642	0.102478												0	0		19.5855	0.0257812												0	0
0	0		49.59	0.26899												9.21147e-05	9.55496e-05		67.0753	0.0110198												0	0
-0.00148008	0.00722251		69.8164	0.170889												0.111589	0.00586723		57.3327	0.027655												0	-8.36769e-05
0	0.0115893		60.0357	0.178311												0.00989679	0.0182249		3.98221	1.51887												0	0
0.0265886	1.80351		0.40111	0.0190406															89.6014	0.074968												0.0182486	0
0.0652791	0.219884		90.0222	0.124926															38.4796	0.082449												0	0
0.0181225	0.217093		90.0065	0.590845												0.00591539	0		0.623449	0.0166593												0	0
0.0219825	0.0215221		44.9822	0.19671												0	0		-0.308074	0.0527477												0	0
0	0.0306377		90	0.217779												0	0		90	0.0553851												0	0
0	0		44.0981	0.350413												0	0		28.3538	0.322423												0	0
0	0		50.6812	0.202469												0.0831378	0.00379595		38.754	0.021322												0	0.0547695
0	0		-3.86433	0.0153014												0	0		64.0262	0.240032												0	0
0.0488616	0.386384		91.3946	0.012382												0.0533365	0.00737973		54.2024	0.143979												0	0
0	0		90	0.0421838												0.0217719	0		5.79616	0.707712												-0.000204504	0.000313049
0	0.00401721		180.309	0.0110936												7.30767e-07	0		-1.1285	0.0200143												0.0563644	-0.00127809
0	0.00164352		52.326	0.0749494												0	0		7.77883	0.21049												0	0
-7.28628e-05	0.103032		90.344	0.0423508												0.444481	0.0493259		44.3839	0.127624												0	0
0	0		54.2786	0.0927333												0.0151333	0.00840941		88.4988	0.0718809												0	0
0	0		38.6826	0.39377												-0.00460003	0		14.3772	0.021096												0	0
0	0		7.81361	1.37914												0	0		0.298454	0.180231												0	0
0	4.1817e-05		25.5933	0.0261858												0	0		88.3105	0.0247294												0	0
0.0272301	0.320682		3.34091	0.0225112												0	0		83.5467	0.181963												0	0
0	0		89.6138	1.39681												0	0		81.5915	0.290798												0	0
-0.00550557	0.190323		90	0.316286												0	0		59.8568	0.134348												0	0
-0.00033571	0.305308		82.2912	0.666624												0	0		90.4222	0.150038												0	0
0	0		54.5857	0.0925317												0	0		45.0986	0.0304106												0	0
0	0		88.0739	0.995798												0	0		-1.74685	0.142058												0	0
-0.000485889	0.0195869		84.4798	0.197669												0	-2.39601e-05		13.6329	1.10058												0	0
0	0		89.8524	1.02034												0	0		88.0556	0.0604083												0	0
0	0		66.1201	0.289799												0	0		-15.3716	0.0103279												0	0
-2.37142e-05	0.130143		91.7935	0.104692												0	0		90.3706	0.0380797												0	0
0	0		86.265	0.143121												0	0		17.4478	0.117725												0	0
0	0		81.2146	0.117926												0	0		30.2454	0.0980491												0	0
-9.75408e-05	0.0621032		85.8874	0.561331												0.00830695	0.0336383		72.5457	0.0288091												0	0
-0.00221577	0.232036		90	0.216197												0	0		2.61312	0.272869												0	0
0.00237505	0.00482653		90.0776	0.0379913												-0.000240016	0		66.1413	0.0208558												0	0
0	0.0213969		82.443	0.146599												0	0		-0.204472	0.183443												0	0
0.0602961	0.0649393		50.1788	0.0736668												0.00149156	0.000735134		51.4322	0.042403												0	0
0	0		89.7506	0.0387627												0	0		1.09386	0.218734												0	0
0.00359168	0.00995518		90	0.492543												0	0		2.70363	0.729487												0.000674471	0.00481786
0	0		78.8992	0.0895725												0.000224266	0.00530216		86.7658	0.0740792												0	0
-1.01196e-06	0.0862438		87.8202	0.233714												0	0		17.7618	0.0105113												0	0
0.000862726	0.00613187		91.0295	0.0534189												0	0		66.7987	0.0811485												0	0
0.0583919	0.0911819		42.0025	0.0734471												0	0		1.42589	0.124122												0	0
-0.00122075	0.17964		89.7274	0.552697												0.00806955	0.000143225		90.0107	0.0421246												0	0.00151861
0.0467	0.244623		73.2463	0.116446												0.29687	0.000148929		66.5966	0.233941												0	0
0.0215946	0.0280229		57.3611	0.270735												0.0134853	0.0199856		89.1261	0.461817												0	0
1.66064e-05	6.27015e-05		86.4917	0.618506												0.000172704	0		52.4514	0.151975												0	0
0	0		89.1771	0.151767												0	-0.000647381		-1.08229	0.028478												0.0147836	0.0457369
0.000472557	3.51166e-05		77.7661	0.13906												0	0		90.0984	0.0720133												0	0
0	0		65.3307	0.0333569												-1.03599e-05	0		85.7388	0.426693												0	0
0	-3.85276e-05		66.6223	0.136053												0	0		12.421	0.418136												0	0
0.0025834	0.0541024		90.0117	0.0149217												0.00049482	5.48619e-05		90	0.606957												3.00939e-05	-2.22513e-07
0	0		72.302	0.0250078												6.33404e-07	3.22739e-07		24.4096	0.195068												0	0
0	0		90.7032	0.182172												0.00546515	-0.000649534		-1.06621	0.24338												0	0
0	0.176309		87.5809	0.0531307												0	0		27.5819	0.694082												0.00172922	-0.000237382
-0.000620619	0.0446466		84.4962	0.0280285												-0.00395672	-0.000465324		89.2585	0.0572116												0	0
0	0		77.7766	0.0791722												0	0		88.944	0.310051												0	0
0	0															0	0		6.60853	0.134488												0	0
0	0															0	0		72.8704	0.264507												0	0
-0.000328861	0															0	0		59.0249	0.0318678												0	0
0.00463057	0.442778															0	0		49.6586	0.0542508												0	0
0	0															0	0		58.0816	0.138111												0	0
0	0															0	0		51.4988	0.11173												0	0
0	0															0	0		15.7078	0.0162883												0	0
0	0															0	0		-1.57756	0.31303												0	0
0	0															0	0		-0.70224	0.124551												0	1.20987e-05
0	0															0.0555809	0		90.3313	0.160126												0	0
0.00370051	0.00191686															0	0		87.4344	0.0121243												0	0
0.0113327	0.00212148															0	0		76.0985	0.0920202												0	0
0	0															0	0		0.957862	0.228162												0	0
0.042384	0.0566676															0	0		83.2542	0.187323												0	0
0	0															0	0		29.5715	0.0831779												0.0109859	0.0765417
0	5.13776e-05															0.000503324	0.000347791		93.0849	0.13599												0	0
0	0															0	0		53.5054	0.295372												0	0
0	0															0	0		11.8598	0.0479463												0	0
0	0															0	0		91.8562	0.0131153												0	0
0	0															0	0		-18.5294	0.0891776												0	0
9.12397e-06	0.00240669															0	0		0.73371	0.26893												0	0
0	0															0	0		4.03927	0.0588137												0.000101744	0.000857844
0	0															0	0		54.2903	0.366706												0	0
-0.000190174	0.701166															0	0		0.865619	0.121707												0	0
0	0															0	0		84.4629	0.0186267												0	0
0	0															0.000360195	-0.00122795		38.145	0.0216705												-8.29684e-05	0.000531234
0	0															0.208857	0.0218714		64.1297	0.0204528												0	0
0	0															0	0		9.84241	0.384689												0	0
0	0															0	0.00307966		67.1282	0.127002												0	0
0	0															0	0		90.7405	0.297954												0	0
0.0462594	0.680002															0	0		89.5097	0.280514												0	0
0	0															0	0		-0.206409	0.0797973												0	0
0	0.0354417															0	0		87.3008	0.199136												0	0
-0.00632359	0.572423															0	0		79.9457	0.135435												0	0
0	0															0.000182666	0.0269383		78.9584	0.203311												0	0
0.0250146	0.189856															0	0		88.3178	0.0130251
0	0															0.291637	0.126422		79.3846	0.0709271												0	0
0	0															0	0		72.5489	0.0319803
0.0390972	0.0658779															-0.000829131	-0.00282184		8.58645	0.120211												0	0
0	6.95326e-07															0	0.0332771		4.40817	0.737543												0	0
-7.86957e-05	0.0241523															6.10822e-05	-0.00285233		0	0.0948825												0	0
0	0															0.118746	0.116188		89.7844	0.246784												0	0
0	0															0	0		5.36218	0.106263												0	0
0.000292873	0.258645															0.0318009	0.0387775		18.8993	0.022731												0	0
-0.00111825	0.00137211															0	0		83.2805	0.0425382												0	0
0.187412	1.71781															-0.00369254	0.14426		12.0181	0.0106323												0	0
0.0611967	0.493318															0	0		89.7257	0.0891539												0	0
0.345822	0.145492															-4.51054e-07	-0.000201646		89.1244	0.0856274												0.119014	0.159703
0.18258	2.33879															0.0137359	0.0452416		82.9631	0.242257												0	0
-0.0139169	1.26491															0.0089745	0.0192815		85.5431	0.0969848												0	0
0.00100036	1.60021															0.00564372	0.0480574		57.2883	0.0985437												0	0
0	0															0	0		32.6446	0.0512924												0	0
0	0															0	0		28.5767	0.127794												0	0
0	0															0.00427578	0.041006		-6.2523	0.0194297												0	0
0.445586	1.63377															3.87163e-06	-3.40246e-07		86.4245	0.22181												0.0012054	-0.000894888
0	0															-1.3138e-05	0.0083056		63.868	0.0373377												0	0
																0.00863881	0.0893102		202.152	0.0104809												0.000333956	-0.00034459
0	0															0.0246754	0.667019		89.756	0.20232												0	0
1.77303	0.035379															0.00630477	-0.00106899		91.8845	0.0111658												0	0
0.0338141	1.31071															0	0		-4.48065	0.0166969												0	0
0.00186246	0															9.43619e-05	6.01214e-07		0.0465537	0.0542703												0.00541223	0.0790499
0.224344	0.230758															0.0299906	0.171765		1.02204	0.018705												0	0
0	0															0.0959448	0.0147576		86.1505	0.642897												0	0.00219633
0.421391	2.36427															0.0992961	0.00105126		57.4855	0.0595645												0.00195745	-0.00172975
0.811279	1.49587															0	0		15.0944	0.149176												0	0
1.0829	0.330839															0	0		0	0.0546352												0	0
0.857529	0.694395															-5.96457e-05	-0.000241665		89.209	0.0322805												0	0
0.0656863	0.00701518															0	0		72.6813	0.481758												0	0
0.999692	0.962649															0.00969123	-0.0017494		83.9018	0.0347862												0	0
0	0															-0.0172597	-0.00232371		0.568229	0.02758												0	0
0	0															0.00131015	0.00366948		36.8572	0.575812												0	0
0.000536132	0															-4.53322e-05	0.0362649		1.56027	0.0365197												0	0
0.0928221	0.279242															0.0314408	0.00847454		2.57005	0.108136												0	0
0	0															-0.000280201	0.000567484		0.346664	0.439065												0	0
0	0															0	0		90.0178	0.0658727												0	0
0.0148266	0.643231															8.42298e-06	0		90.9184	0.0378706												0	0
0.1021	0.248638															4.37836e-06	-0.000308562		39.7654	0.0464105												0.0117366	0.0188312
0	0															0	0		4.04103	0.119044												0.00767601	0.00594763
0.00392068	0.125409															-5.81336e-06	0.00957957		52.7216	0.170396												0.0174827	0.00290594
0.00412673	-5.29723e-05															0.115643	0.220893		6.52724	0.0195675												0	0
0	0															0.15976	0.225663		71.3792	0.0656985												0	0
0.00743193	0.0982357															0.0139096	0.0463142		0.0934484	0.110529												0.124896	0.383477
0.0178239	1.02308															-7.05239e-05	-0.000600606		-7.12146	0.0105045												0.0332118	0.102637
0	0															0	0		54.1698	0.0369415												-0.000972006	0.00533292
0	0.00309006															0.0667266	0.0734291		5.66402	0.0446251												0	0
0	0															0	0		99.2812	0.017582												-0.0100274	0.0621826
0	0															0.0016111	2.19811e-05		11.0952	0.132102												0.204529	0.323905
0	0															0	0.00193406		93.9076	0.0335106												0	0
0	0															0	0		72.887	0.524484												2.32012e-06	-6.23723e-05
0.953676	0.011325															-0.00222108	-1.88669e-06		-0.330258	0.0126908												0	0
0	0															3.01e-05	0.00069478		70.4	0.058256												0.132038	0.0617984
0.00839112	0.101945															0.000360404	0.00657901		0	0.0112013												0	0
0.484104	0.795221															9.8499e-05	0.00164614		88.0787	0.0389989												0	0
0	0															0.0115676	0.00995814		25.7974	0.0176007												1.82284e-06	0.121229
0.00310168	0															0.000778461	0.00259832		90.1958	0.0399847												0.006279	0.0249044
0.171544	1.36656															0	0		33.3669	0.0697481												0	0
																0.114238	-0.00617727		89.7799	0.0438058												-0.000529308	-0.00286957
0.0130171	0.0447027															-0.000787829	0.00485359		53.4825	0.0124826												0	0
0	0															-0.00251037	0.00247697		80.1289	0.0200064												0.391718	0.689682
0	0															0.0153643	-0.00837995		2.32983	0.182308												0.256601	0.324248
0	0.499926															0.256627	0.779052		90.0079	0.0293139												0	0
0	0															0.0107385	0.101781		88.5244	0.040437												0	0
																0.145315	1.15579		-0.419941	0.0457855												0.050614	0.0185332
0	0															0	0.0653301		60.8205	0.0916006												0.00602854	0.00219423
[truncated: 3,486 more rows]

## Sheet: Fig_3j
	NormActivity
[truncated: 5 more rows]

[truncated: 47 more sheets: Fig_3m-n, Fig_4d-g, Fig_4h-i, Fig_4j, Fig_4k, Fig_5e-g, Fig_5h-i, Fig_5j-k, Fig_5l, Fig_5m, Fig_6b, Fig_6c, Fig_6d, Fig_7b_d, Fig_7c_e, Fig_7f, Fig_7g, Fig_S1e, Fig_S1f, Fig_S1h …]
